# Supplementary material for: The PAP Gene Family in Cotton: Impact of Genome-Wide Identification on Fiber Secondary Wall Synthesis
Source: Int J Mol Sci. 2025 Apr 22;26(9):3944. doi: 10.3390/ijms26093944 (PMC12071487; doi:10.3390/ijms26093944)
Supplement: Supplementary file 1 [file ijms-26-03944-s001.zip]

Archive with 6 entries (6 files):
- Figure S1 Results of multiple sequence comparison of 193 cotton PAP proteins.jpg
- Table S1 Renaming and basic information of 193 cotton PAP genes.xlsx
- Table S2. Subgroup classifications of PAP proteins.xlsx
- Table S3 Predicted cis-acting elements of 193 cotton PAP genes.xlsx
- Table S4. Primers for qRT-PCR.xlsx
- Table S5 Transcriptome data of cotton leaves under phosphorus starvation treatment .xlsx
