# Supplementary material for: The PAP Gene Family in Cotton: Impact of Genome-Wide Identification on Fiber Secondary Wall Synthesis
Source: Int J Mol Sci. 2025 Apr 22;26(9):3944. doi: 10.3390/ijms26093944 (PMC12071487; doi:10.3390/ijms26093944)
Supplement: Supplementary file 1 [file ijms-26-03944-s001.zip › Table S1 Renaming and basic information of 193 cotton PAP genes.xlsx]

## Sheet: allseq
Species	Gene ID	Gene Renaming	Description	Assembly	Chromosome	Start	End	Strand	Length (bp)	CDS Length (bp)	Exon Number	Protein Length (aa)	Molecular Weight (kDa)	Isoelectric Point	Subcellular localization
Gossypium arboretum	Ga12G1228	GaPAP1.1	Probable inactive purple acid phosphatase 1	CRI	Chr12	15311057	15315325	+	4269	1905	13	634	72.252	7.908	vacu
Gossypium arboretum	Ga13G0146	GaPAP1.2	Probable inactive purple acid phosphatase 1	CRI	Chr13	1491318	1497900	+	6583	1914	13	637	70.587	4.717	vacu
Gossypium arboretum	Ga13G0993	GaPAP1.3	Probable inactive purple acid phosphatase 1	CRI	Chr13	29547368	29551240	+	3873	1845	12	614	68.555	6.712	vacu
Gossypium arboretum	Ga03G0283	GaPAP15.1	Purple acid phosphatase 15	CRI	Chr03	2911960	2913344	+	1385	1116	4	371	41.924	6.62	pero
Gossypium arboretum	Ga09G2295	GaPAP15.2	Purple acid phosphatase 15	CRI	Chr09	80679507	80683604	-	4098	1596	7	531	59.9	4.58	vacu
Gossypium arboretum	Ga11G2569	GaPAP15.3	Purple acid phosphatase 15	CRI	Chr11	107362231	107371749	+	9519	2004	11	667	75.575	5.012	nucl
Gossypium arboretum	Ga09G1373	GaPAP16	Probable inactive purple acid phosphatase 16	CRI	Chr09	69806215	69809851	+	3637	1131	5	376	42.058	6.37	chlo
Gossypium arboretum	Ga11G4106	GaPAP17.1	Purple acid phosphatase 17	CRI	Chr11	124278536	124280668	-	2133	987	7	328	37.26	6.39	chlo
Gossypium arboretum	Ga12G0062	GaPAP17.2	Purple acid phosphatase 17	CRI	Chr12	488468	491457	+	2990	1020	6	339	39.062	8.469	extr
Gossypium arboretum	Ga13G1737	GaPAP18	Purple acid phosphatase 18	CRI	Chr13	105970688	105972979	+	2292	1314	5	437	49.497	6.398	chlo
Gossypium arboretum	Ga03G2556	GaPAP2.1	Purple acid phosphatase 2	CRI	Chr03	134047397	134050284	-	2888	1437	7	478	54.706	7.134	chlo
Gossypium arboretum	Ga03G2557	GaPAP2.2	Purple acid phosphatase 2	CRI	Chr03	134051489	134054011	-	2523	1398	7	465	53.482	6.917	pero
Gossypium arboretum	Ga05G2004	GaPAP2.3	Purple acid phosphatase 2	CRI	Chr05	18281562	18284167	+	2606	1425	8	474	54.137	6.098	vacu
Gossypium arboretum	Ga05G2005	GaPAP2.4	Purple acid phosphatase 2	CRI	Chr05	18286019	18288228	+	2210	1404	8	467	53.688	7.066	vacu
Gossypium arboretum	Ga06G0073	GaPAP2.5	Purple acid phosphatase 2	CRI	Chr06	508404	510835	+	2432	1404	8	467	53.859	6.96	E.R.
Gossypium arboretum	Ga13G0630	GaPAP2.6	Purple acid phosphatase 2	CRI	Chr13	9352650	9354828	-	2179	1413	8	470	54.292	6.511	cyto
Gossypium arboretum	Ga13G0961	GaPAP2.7	Probable inactive purple acid phosphatase 2	CRI	Chr13	27181186	27184001	+	2816	1968	2	655	74.124	5.903	vacu
Gossypium arboretum	Ga09G1581	GaPAP20	Probable purple acid phosphatase 20	CRI	Chr09	73151719	73155291	+	3573	1284	5	427	47.637	6.612	chlo
Gossypium arboretum	Ga04G1018	GaPAP22	Purple acid phosphatase 22	CRI	Chr04	40211332	40213850	-	2519	1581	5	526	60.298	7.128	E.R.
Gossypium arboretum	Ga06G0533	GaPAP26.1	Bifunctional purple acid phosphatase 26	CRI	Chr06	7700455	7705644	+	5190	1434	9	477	55.285	7.32	chlo
Gossypium arboretum	Ga06G1141	GaPAP26.2	Bifunctional purple acid phosphatase 26	CRI	Chr06	40436049	40440782	-	4734	1569	10	522	60.987	9.773	chlo
Gossypium arboretum	Ga13G2495	GaPAP26.3	Bifunctional purple acid phosphatase 26	CRI	Chr13	120258449	120260856	-	2408	1428	9	475	55.105	6.838	vacu
Gossypium arboretum	Ga01G2119	GaPAP27.1	Probable inactive purple acid phosphatase 27	CRI	Chr01	100581595	100586273	-	4679	1839	12	612	69.347	6.06	nucl
Gossypium arboretum	Ga01G2174	GaPAP27.2	Probable inactive purple acid phosphatase 27	CRI	Chr01	102336194	102340421	-	4228	1878	12	625	69.585	6.258	nucl
Gossypium arboretum	Ga13G0147	GaPAP27.3	Probable inactive purple acid phosphatase 27	CRI	Chr13	1506423	1515080	+	8658	1767	14	588	66.193	6.503	chlo
Gossypium arboretum	Ga04G2059	GaPAP28	Probable inactive purple acid phosphatase 28	CRI	Chr04	97511415	97514575	+	3161	1212	3	403	45.816	7.97	chlo
Gossypium arboretum	Ga08G1454	GaPAP29.1	Probable inactive purple acid phosphatase 29	CRI	Chr08	96564951	96567220	+	2270	1038	6	345	38.004	8.357	cyto
Gossypium arboretum	Ga12G1727	GaPAP29.2	Probable inactive purple acid phosphatase 29	CRI	Chr12	27127174	27130445	+	3272	1254	4	417	45.779	9.377	mito
Gossypium arboretum	Ga01G1639	GaPAP3.1	Purple acid phosphatase 3	CRI	Chr01	73211488	73214252	-	2765	1008	6	335	38.024	6.101	cyto
Gossypium arboretum	Ga05G3380	GaPAP3.2	Purple acid phosphatase 3	CRI	Chr05	47117667	47119289	-	1623	1038	7	345	39.096	7.132	chlo
Gossypium arboretum	Ga03G1267	GaPAP8	Purple acid phosphatase 8	CRI	Chr03	70199050	70200514	-	1465	966	7	321	36.992	6.882	extr
Gossypium raimondii	GR06G0071	GrPAP	Purple acid phosphatase	T2T	Chr06	442119	444650		2532	1404	8	467	53.9784	6.57	E.R.
Gossypium raimondii	GR12G2751	GrPAP1.1	Probable inactive purple acid phosphatase 1	T2T	Chr12	46774777	46779227		4451	1239	13	674	76.1063	7.85	plas
Gossypium raimondii	GR13G1294	GrPAP1.2	Probable inactive purple acid phosphatase 1	T2T	Chr13	15659043	15663672		4630	1914	13	614	68.6273	6.32	vacu
Gossypium raimondii	GR03G3721	GrPAP15.1	Purple acid phosphatase 15	T2T	Chr03	63276589	63281166		4578	1437	6	542	61.2572	6.34	chlo
Gossypium raimondii	GR09G3181	GrPAP15.2	Purple acid phosphatase 15	T2T	Chr09	51203950	51209265		5316	1596	8	531	59.8549	4.66	vacu
Gossypium raimondii	GR11G1734	GrPAP15.3	Purple acid phosphatase 15	T2T	Chr11	13410403	13414599		4197	1635	7	544	61.5199	5.24	chlo
Gossypium raimondii	GR09G2153	GrPAP16	Probable inactive purple acid phosphatase 16	T2T	Chr09	42560401	42563969		3569	1284	5	375	42.0049	6.27	chlo
Gossypium raimondii	GR11G0032	GrPAP17.1	Purple acid phosphatase 17	T2T	Chr11	267972	270093		2122	987	7	328	37.285	5.95	chlo
Gossypium raimondii	GR12G4128	GrPAP17.2	Purple acid phosphatase 17	T2T	Chr12	58213593	58216105		2513	2025	6	339	38.9481	8.2	extr
Gossypium raimondii	GR13G2611	GrPAP18	Purple acid phosphatase 18	T2T	Chr13	46342830	46345119		2290	1404	5	437	49.4908	5.94	chlo
Gossypium raimondii	GR03G0274	GrPAP2.1	Purple acid phosphatase 2	T2T	Chr03	1485718	1488231		2514	1398	7	465	53.506	6.39	chlo
Gossypium raimondii	GR03G0275	GrPAP2.2	Purple acid phosphatase 2	T2T	Chr03	1489507	1492791		3285	1011	7	478	54.6512	6.81	chlo
Gossypium raimondii	GR05G2076	GrPAP2.3	Purple acid phosphatase 2	T2T	Chr05	15367917	15370501		2585	1038	8	474	54.0914	5.65	vacu
Gossypium raimondii	GR05G2077	GrPAP2.4	Purple acid phosphatase 2	T2T	Chr05	15372223	15374434		2212	1425	9	442	51.1108	6.63	vacu
Gossypium raimondii	GR13G0382	GrPAP2.5	Purple acid phosphatase 2	T2T	Chr13	2677902	2680063		2162	1968	8	467	53.9675	6.09	chlo
Gossypium raimondii	GR13G1252	GrPAP2.6	Probable inactive purple acid phosphatase 2	T2T	Chr13	14947231	14950047		2817	1947	2	655	74.1201	5.62	plas
Gossypium raimondii	GR09G2408	GrPAP20	Probable purple acid phosphatase 20	T2T	Chr09	45117667	45121183		3517	1128	5	427	47.5315	5.95	chlo
Gossypium raimondii	GR01G3447	GrPAP22.1	Purple acid phosphatase 22	T2T	Chr01	57223916	57229527		5612	960	12	319	37.4526	7.83	chlo
Gossypium raimondii	GR04G1755	GrPAP22.2	Purple acid phosphatase 22	T2T	Chr04	32365734	32368013		2280	1362	5	453	51.8212	6.2	chlo
Gossypium raimondii	GR10G2317	GrPAP23	Purple acid phosphatase 23	T2T	Chr10	30580281	30583230		2950	1845	8	614	69.3374	5.74	nucl
Gossypium raimondii	GR06G0728	GrPAP26.1	Bifunctional purple acid phosphatase 26	T2T	Chr06	7365769	7371105		5337	1626	9	477	55.3271	6.64	chlo
Gossypium raimondii	GR06G1591	GrPAP26.2	Bifunctional purple acid phosphatase 26	T2T	Chr06	23003039	23007785		4747	1434	11	541	63.256	9.5	chlo
Gossypium raimondii	GR13G3650	GrPAP26.3	Bifunctional purple acid phosphatase 26	T2T	Chr13	57407454	57409866		2413	1314	9	475	55.218	6.42	vacu
Gossypium raimondii	GR02G0868	GrPAP27.1	Probable inactive purple acid phosphatase 27	T2T	Chr02	9543672	9548446		4775	1839	12	612	69.1085	5.73	nucl
Gossypium raimondii	GR02G0873	GrPAP27.2	Probable inactive purple acid phosphatase 27	T2T	Chr02	9664127	9668228		4102	1878	12	625	69.688	5.99	nucl
Gossypium raimondii	GR13G0169	GrPAP27.3	Probable inactive purple acid phosphatase 27	T2T	Chr13	1116510	1123970		7461	1845	13	637	70.5829	4.89	E.R.
Gossypium raimondii	GR13G0170	GrPAP27.4	Probable inactive purple acid phosphatase 27	T2T	Chr13	1126564	1134954		8391	1428	13	648	72.7078	6.49	chlo
Gossypium raimondii	GR04G0108	GrPAP28	Probable inactive purple acid phosphatase 28	T2T	Chr04	994127	997326		3200	1212	3	403	45.8744	7.7	chlo
Gossypium raimondii	GR08G2324	GrPAP29.1	Probable inactive purple acid phosphatase 29	T2T	Chr08	43257465	43258716		1252	996	3	331	35.9528	7.73	mito
Gossypium raimondii	GR08G2325	GrPAP29.2	Probable inactive purple acid phosphatase 29	T2T	Chr08	43262279	43263808		1530	1284	3	427	46.431	8.77	extr
Gossypium raimondii	GR12G2135	GrPAP29.3	Probable inactive purple acid phosphatase 29	T2T	Chr12	39246859	39250126		3268	1020	4	412	45.1902	8.92	chlo
Gossypium raimondii	GR01G2292	GrPAP3.1	Purple acid phosphatase 3	T2T	Chr01	37913420	37916617		3198	1086	7	361	40.8883	5.77	vacu
Gossypium raimondii	GR03G2023	GrPAP3.2	Purple acid phosphatase 3	T2T	Chr03	31308097	31309517		1421	1629	6	336	38.663	6.92	extr
Gossypium raimondii	GR05G3759	GrPAP3.3	Purple acid phosphatase 3	T2T	Chr05	33661009	33662634		1626	1329	7	345	39.0257	6.63	chlo
Gossypium barbadens	GbM_A12G1975	GbPAP1.1	Probable inactive purple acid phosphatase 1	P90HEBAU	A12	87668317	87672864	-	4548	1257	13	418	47.11	7.169	nucl
Gossypium barbadens	GbM_A13G0985	GbPAP1.2	Probable inactive purple acid phosphatase 1	P90HEBAU	A13	31196774	31201916	-	5143	1878	13	625	69.99	6.804	vacu
Gossypium barbadens	GbM_D12G1908	GbPAP1.3	Probable inactive purple acid phosphatase 1	P90HEBAU	D12	48798011	48798781	-	771	597	2	198	22.85	7.967	nucl
Gossypium barbadens	GbM_D12G1909	GbPAP1.4	Probable inactive purple acid phosphatase 1	P90HEBAU	D12	48799141	48802293	-	3153	1236	12	411	46.2	6.873	vacu
Gossypium barbadens	GbM_D13G0931	GbPAP1.5	Probable inactive purple acid phosphatase 1	P90HEBAU	D13	15891597	15896211	+	4615	1845	13	614	68.58	6.657	vacu
Gossypium barbadens	GbM_A02G0270	GbPAP15.1	Purple acid phosphatase 15	P90HEBAU	A02	2829596	2834450	+	4855	1635	6	544	61.29	6.805	vacu
Gossypium barbadens	GbM_A09G2501	GbPAP15.2	Purple acid phosphatase 15	P90HEBAU	A09	75745857	75751127	-	5271	1596	8	531	59.92	4.544	vacu
Gossypium barbadens	GbM_A11G1643	GbPAP15.3	Purple acid phosphatase 15	P90HEBAU	A11	16379283	16383738	-	4456	1701	7	566	64.11	5.728	chlo
Gossypium barbadens	GbM_D02G0257	GbPAP15.4	Purple acid phosphatase 15	P90HEBAU	D02	3727587	3730430	+	2844	1320	5	439	49.8	6.84	pero
Gossypium barbadens	GbM_D02G0267	GbPAP15.5	Purple acid phosphatase 15	P90HEBAU	D02	3935234	3939847	+	4614	1389	6	462	51.89	6.222	vacu
Gossypium barbadens	GbM_D09G2423	GbPAP15.6	Purple acid phosphatase 15	P90HEBAU	D09	50498909	50504165	-	5257	1596	8	531	59.89	4.467	vacu
Gossypium barbadens	GbM_D11G1645	GbPAP15.7	Purple acid phosphatase 15	P90HEBAU	D11	14245314	14250057	-	4744	1635	7	544	61.69	5.115	chlo
Gossypium barbadens	GbM_A09G1550	GbPAP16.1	Probable inactive purple acid phosphatase 16	P90HEBAU	A09	65507617	65511825	+	4209	1287	5	428	47.96	6.682	cyto
Gossypium barbadens	GbM_D09G1490	GbPAP16.2	Probable inactive purple acid phosphatase 16	P90HEBAU	D09	41355521	41359084	+	3564	945	5	314	35.03	6.713	extr
Gossypium barbadens	GbM_A11G0034	GbPAP17.1	Purple acid phosphatase 17	P90HEBAU	A11	338382	340635	+	2254	978	7	325	36.79	6.497	chlo
Gossypium barbadens	GbM_A12G3208	GbPAP17.2	Purple acid phosphatase 17	P90HEBAU	A12	101965252	101968379	-	3128	981	6	326	37.4	8.584	extr
Gossypium barbadens	GbM_D11G0026	GbPAP17.3	Purple acid phosphatase 17	P90HEBAU	D11	243113	245557	+	2445	987	7	328	37.31	6.383	chlo
Gossypium barbadens	GbM_D12G3149	GbPAP17.4	Purple acid phosphatase 17	P90HEBAU	D12	60835699	60838825	-	3127	1020	6	339	39.02	8.098	extr
Gossypium barbadens	GbM_A13G1842	GbPAP18.1	Purple acid phosphatase 18	P90HEBAU	A13	95195621	95198561	-	2941	1314	5	437	49.47	6.32	chlo
Gossypium barbadens	GbM_D13G1731	GbPAP18.2	Purple acid phosphatase 18	P90HEBAU	D13	47954699	47957650	+	2952	1314	5	437	49.51	6.393	chlo
Gossypium barbadens	GbM_A13G1019	GbPAP2.1	Probable inactive purple acid phosphatase 2	P90HEBAU	A13	32945389	32948635	-	3247	1968	2	655	74.14	5.829	vacu
Gossypium barbadens	GbM_D13G0902	GbPAP2.2	Probable inactive purple acid phosphatase 2	P90HEBAU	D13	15148489	15153266	+	4778	1968	3	655	74	5.8	plas
Gossypium barbadens	GbM_A09G1773	GbPAP20	Probable purple acid phosphatase 20	P90HEBAU	A09	68575310	68579309	+	4000	1284	5	427	47.59	6.499	chlo
Gossypium barbadens	GbM_A01G2590	GbPAP22.1	Purple acid phosphatase 22	P90HEBAU	A01	112782975	112788760	+	5786	1011	5	336	38.6	5.575	cyto
Gossypium barbadens	GbM_A04G0812	GbPAP22.2	Purple acid phosphatase 22	P90HEBAU	A04	47205488	47216732	-	11245	1176	5	391	45.44	8.772	chlo
Gossypium barbadens	GbM_D01G2456	GbPAP22.3	Purple acid phosphatase 22	P90HEBAU	D01	61609065	61611946	+	2882	453	2	150	17.61	7.427	cyto
Gossypium barbadens	GbM_D04G1332	GbPAP22.4	Purple acid phosphatase 22	P90HEBAU	D04	35903762	35906418	+	2657	1401	5	466	53.35	6.971	E.R.
Gossypium barbadens	GbM_D10G1681	GbPAP23	Purple acid phosphatase 23	P90HEBAU	D10	31264113	31267317	+	3205	1509	7	502	56.37	5.801	nucl
Gossypium barbadens	GbM_A06G0654	GbPAP26.1	Bifunctional purple acid phosphatase 26	P90HEBAU	A06	9984631	9992641	+	8011	1434	10	477	55.19	7.107	nucl
Gossypium barbadens	GbM_A06G1261	GbPAP26.2	Bifunctional purple acid phosphatase 26	P90HEBAU	A06	37384241	37389043	-	4803	1515	10	504	58.68	9.757	chlo
Gossypium barbadens	GbM_A13G2633	GbPAP26.3	Bifunctional purple acid phosphatase 26	P90HEBAU	A13	108912183	108915522	-	3340	1431	10	476	55.2	6.822	vacu
Gossypium barbadens	GbM_D06G0619	GbPAP26.4	Bifunctional purple acid phosphatase 26	P90HEBAU	D06	7491259	7499533	+	8275	1434	10	477	55.31	7.254	chlo
Gossypium barbadens	GbM_D06G1239	GbPAP26.5	Bifunctional purple acid phosphatase 26	P90HEBAU	D06	23040896	23045675	-	4780	1416	10	471	54.89	9.549	chlo
Gossypium barbadens	GbM_D13G2524	GbPAP26.6	Bifunctional purple acid phosphatase 26	P90HEBAU	D13	58641302	58644724	-	3423	1428	10	475	55.28	7.013	vacu
Gossypium barbadens	GbM_A03G0693	GbPAP27.1	Probable inactive purple acid phosphatase 27	P90HEBAU	A03	11222561	11227598	+	5038	1839	12	612	69.32	6.057	nucl
Gossypium barbadens	GbM_A03G0697	GbPAP27.2	Probable inactive purple acid phosphatase 27	P90HEBAU	A03	11454543	11459719	+	5177	1878	13	625	69.61	6.384	nucl
Gossypium barbadens	GbM_A13G0142	GbPAP27.3	Probable inactive purple acid phosphatase 27	P90HEBAU	A13	1468808	1475770	+	6963	1914	13	637	70.61	4.683	vacu
Gossypium barbadens	GbM_A13G0144	GbPAP27.4	Probable inactive purple acid phosphatase 27	P90HEBAU	A13	1493757	1497763	+	4007	1425	13	474	53.7	7.184	cyto
Gossypium barbadens	GbM_D03G1442	GbPAP27.5	Probable inactive purple acid phosphatase 27	P90HEBAU	D03	44142131	44147173	-	5043	1542	12	513	57.69	6.546	nucl
Gossypium barbadens	GbM_D03G1447	GbPAP27.6	Probable inactive purple acid phosphatase 27	P90HEBAU	D03	44276860	44282001	-	5142	1839	12	612	69.1	6.055	nucl
Gossypium barbadens	GbM_D13G0135	GbPAP27.7	Probable inactive purple acid phosphatase 27	P90HEBAU	D13	1276928	1283887	+	6960	741	6	246	27.93	4.254	cyto
Gossypium barbadens	GbM_D13G0136	GbPAP27.8	Probable inactive purple acid phosphatase 27	P90HEBAU	D13	1286539	1295345	+	8807	1887	13	628	70.85	6.932	chlo
Gossypium barbadens	GbM_A05G4811	GbPAP28.1	Probable inactive purple acid phosphatase 28	P90HEBAU	A05	104693851	104697407	+	3557	1212	3	403	45.9	7.809	chlo
Gossypium barbadens	GbM_D04G0116	GbPAP28.2	Probable inactive purple acid phosphatase 28	P90HEBAU	D04	2099834	2103287	-	3454	1212	3	403	45.89	8.076	chlo
Gossypium barbadens	GbM_A08G1631	GbPAP29.1	Probable inactive purple acid phosphatase 29	P90HEBAU	A08	90761834	90763464	+	1631	1188	4	395	43.54	8.854	mito
Gossypium barbadens	GbM_A12G1465	GbPAP29.2	Probable inactive purple acid phosphatase 29	P90HEBAU	A12	76783301	76787059	-	3759	1254	4	417	45.7	9.197	mito
Gossypium barbadens	GbM_D08G1637	GbPAP29.3	Probable inactive purple acid phosphatase 29	P90HEBAU	D08	46899415	46901347	+	1933	996	3	331	35.88	7.842	cysk
Gossypium barbadens	GbM_D09G0239	GbPAP29.4	Probable inactive purple acid phosphatase 29	P90HEBAU	D09	5459021	5460491	+	1471	1284	2	427	46.29	8.805	chlo
Gossypium barbadens	GbM_D12G1430	GbPAP29.5	Probable inactive purple acid phosphatase 29	P90HEBAU	D12	41201512	41205265	-	3754	1254	4	417	45.82	9.201	chlo
Gossypium barbadens	GbM_A01G1721	GbPAP3.1	Purple acid phosphatase 3	P90HEBAU	A01	70251549	70254843	-	3295	810	5	269	30.74	6.024	nucl
Gossypium barbadens	GbM_A05G3533	GbPAP3.2	Purple acid phosphatase 3	P90HEBAU	A05	45620838	45622741	-	1904	1038	7	345	39.08	7.083	chlo
Gossypium barbadens	GbM_D01G1676	GbPAP3.3	Purple acid phosphatase 3	P90HEBAU	D01	41587515	41591275	-	3761	1086	6	361	40.84	6.18	vacu
Gossypium barbadens	GbM_D02G1384	GbPAP3.4	Purple acid phosphatase 3	P90HEBAU	D02	39420685	39422685	-	2001	1011	6	336	38.58	7.149	extr
Gossypium barbadens	GbM_D05G3485	GbPAP3.5	Purple acid phosphatase 3	P90HEBAU	D05	36017500	36019422	-	1923	1038	7	345	39.06	7.09	chlo
Gossypium barbadens	GbM_D06G0077	GbPAPF	Purple acid phosphatase	P90HEBAU	D06	645624	648567	+	2944	1404	8	467	53.93	7.154	E.R.
Gossypium barbadens	GbM_A03G2505	GbPAPF2.1	Purple acid phosphatase 2	P90HEBAU	A03	106231505	106234671	-	3167	1437	7	478	54.72	7.244	chlo
Gossypium barbadens	GbM_A03G2506	GbPAPF2.2	Purple acid phosphatase 2	P90HEBAU	A03	106235666	106238655	-	2990	1398	7	465	53.5	6.7	pero
Gossypium barbadens	GbM_A05G2121	GbPAPF2.3	Purple acid phosphatase 2	P90HEBAU	A05	18616571	18619848	+	3278	1425	8	474	54.24	6.191	vacu
Gossypium barbadens	GbM_A05G2122	GbPAPF2.4	Purple acid phosphatase 2	P90HEBAU	A05	18621182	18623391	+	2210	1404	8	467	53.69	7.039	vacu
Gossypium barbadens	GbM_A06G0088	GbPAPF2.5	Purple acid phosphatase 2	P90HEBAU	A06	989020	991545	+	2526	1404	8	467	53.87	6.94	chlo
Gossypium barbadens	GbM_A13G0329	GbPAPF2.6	Purple acid phosphatase 2	P90HEBAU	A13	3511720	3514112	+	2393	1413	8	470	54.25	6.503	extr
Gossypium barbadens	GbM_D02G2572	GbPAPF2.7	Purple acid phosphatase 2	P90HEBAU	D02	68001519	68005068	-	3550	1437	7	478	54.59	7.426	chlo
Gossypium barbadens	GbM_D02G2573	GbPAPF2.8	Purple acid phosphatase 2	P90HEBAU	D02	68006099	68009047	-	2949	1398	7	465	53.47	6.969	pero
Gossypium barbadens	GbM_D05G2111	GbPAPF2.9	Purple acid phosphatase 2	P90HEBAU	D05	16897872	16901484	+	3613	1425	8	474	54.05	5.899	vacu
Gossypium barbadens	GbM_D05G2112	GbPAPF2.10	Purple acid phosphatase 2	P90HEBAU	D05	16902517	16904737	+	2221	1257	8	418	48.09	6.99	vacu
Gossypium barbadens	GbM_D13G0323	GbPAPF2.11	Purple acid phosphatase 2	P90HEBAU	D13	2982572	2985359	+	2788	1404	8	467	53.91	6.546	chlo
Gossypium hirsutum	GH_A06G0059	GhPAP.1	Purple acid phosphatase	ZJU	A06	492681	495152	+	2472	1404	8	467	53.843	6.96	chlo
Gossypium hirsutum	GH_D06G0045	GhPAP.2	Purple acid phosphatase	ZJU	D06	367210	369736	+	2527	1404	8	467	53.919	7.065	E.R.
Gossypium hirsutum	GH_A12G1803	GhPAP1.1	Probable inactive purple acid phosphatase 1	ZJU	A12	93339967	93344031	-	4065	1872	12	623	70.376	7.568	vacu
Gossypium hirsutum	GH_A13G0139	GhPAP1.2	Probable inactive purple acid phosphatase 1	ZJU	A13	1501873	1508558	+	6686	1914	13	637	70.611	4.717	vacu
Gossypium hirsutum	GH_A13G0140	GhPAP1.3	Probable inactive purple acid phosphatase 1	ZJU	A13	1522024	1523078	+	1055	564	4	187	20.743	4.961	nucl
Gossypium hirsutum	GH_A13G0875	GhPAP1.4	Probable inactive purple acid phosphatase 1	ZJU	A13	30005743	30008294	-	2552	936	9	311	34.28	8.41	vacu
Gossypium hirsutum	GH_D12G1798	GhPAP1.5	Probable inactive purple acid phosphatase 1	ZJU	D12	49160565	49162288	-	1724	966	5	321	36.716	5.605	nucl
Gossypium hirsutum	GH_D13G0854	GhPAP1.6	Probable inactive purple acid phosphatase 1	ZJU	D13	15727628	15731513	+	3886	1845	12	614	68.577	6.669	vacu
Gossypium hirsutum	GH_A02G0245	GhPAP15.1	Purple acid phosphatase 15	ZJU	A02	2559148	2563997	+	4850	1635	6	544	61.341	6.922	vacu
Gossypium hirsutum	GH_A09G2218	GhPAP15.2	Purple acid phosphatase 15	ZJU	A09	79049471	79053577	-	4107	1596	7	531	59.944	4.58	vacu
Gossypium hirsutum	GH_A11G1456	GhPAP15.3	Purple acid phosphatase 15	ZJU	A11	16140139	16144227	-	4089	1635	7	544	61.616	5.12	chlo
Gossypium hirsutum	GH_D02G0270	GhPAP15.4	Purple acid phosphatase 15	ZJU	D02	3385603	3389538	+	3936	1152	4	383	43.173	7.436	extr
Gossypium hirsutum	GH_D09G2151	GhPAP15.5	Purple acid phosphatase 15	ZJU	D09	48292880	48296985	-	4106	1596	7	531	59.876	4.467	vacu
Gossypium hirsutum	GH_D11G1481	GhPAP15.6	Purple acid phosphatase 15	ZJU	D11	13965777	13969959	-	4183	1635	7	544	61.638	5.115	chlo
Gossypium hirsutum	GH_A09G1365	GhPAP16.1	Probable inactive purple acid phosphatase 16	ZJU	A09	68986476	68990261	+	3786	1287	5	428	47.972	6.698	cyto
Gossypium hirsutum	GH_D09G1314	GhPAP16.2	Probable inactive purple acid phosphatase 16	ZJU	D09	39542090	39545818	+	3729	1128	5	375	41.986	6.643	chlo
Gossypium hirsutum	GH_A11G0019	GhPAP17.1	Purple acid phosphatase 17	ZJU	A11	200550	202720	+	2171	978	7	325	36.931	6.628	chlo
Gossypium hirsutum	GH_D11G0024	GhPAP17.2	Purple acid phosphatase 17	ZJU	D11	258616	260736	+	2121	987	7	328	37.258	6.391	chlo
Gossypium hirsutum	GH_A13G1627	GhPAP18.1	Purple acid phosphatase 18	ZJU	A13	94228915	94231206	+	2292	1314	5	437	49.48	6.324	chlo
Gossypium hirsutum	GH_D13G1585	GhPAP18.2	Purple acid phosphatase 18	ZJU	D13	50226120	50228411	+	2292	1314	5	437	49.511	6.398	chlo
Gossypium hirsutum	GH_A03G2221	GhPAP2.1	Purple acid phosphatase 2	ZJU	A03	110022993	110025878	-	2886	1437	7	478	54.718	7.134	chlo
Gossypium hirsutum	GH_A03G2222	GhPAP2.2	Purple acid phosphatase 2	ZJU	A03	110027087	110029615	-	2529	1398	7	465	53.504	6.711	pero
Gossypium hirsutum	GH_A05G1890	GhPAP2.3	Purple acid phosphatase 2	ZJU	A05	17878360	17880946	+	2587	1425	8	474	54.224	6.196	vacu
Gossypium hirsutum	GH_A05G1891	GhPAP2.4	Purple acid phosphatase 2	ZJU	A05	17882796	17885006	+	2211	1404	8	467	53.688	7.066	vacu
Gossypium hirsutum	GH_A13G0308	GhPAP2.5	Purple acid phosphatase 2	ZJU	A13	3519291	3521459	+	2169	1413	8	470	54.313	6.604	cyto
Gossypium hirsutum	GH_A13G0906	GhPAP2.6	Probable inactive purple acid phosphatase 2	ZJU	A13	31868826	31871644	-	2819	1968	2	655	74.066	5.831	vacu
Gossypium hirsutum	GH_D02G2391	GhPAP2.7	Purple acid phosphatase 2	ZJU	D02	68287908	68291153	-	3246	1431	7	476	54.463	7.525	chlo
Gossypium hirsutum	GH_D02G2392	GhPAP2.8	Purple acid phosphatase 2	ZJU	D02	68292402	68294892	-	2491	1398	7	465	53.506	6.89	chlo
Gossypium hirsutum	GH_D05G1928	GhPAP2.9	Purple acid phosphatase 2	ZJU	D05	16455849	16458430	+	2582	1425	8	474	54.05	5.902	vacu
Gossypium hirsutum	GH_D05G1929	GhPAP2.10	Purple acid phosphatase 2	ZJU	D05	16460148	16462368	+	2221	1257	8	418	48.091	7.016	vacu
Gossypium hirsutum	GH_D13G0307	GhPAP2.11	Purple acid phosphatase 2	ZJU	D13	2867086	2869247	+	2162	1404	8	467	53.822	6.554	chlo
Gossypium hirsutum	GH_D13G0827	GhPAP2.12	Probable inactive purple acid phosphatase 2	ZJU	D13	15014171	15016987	+	2817	1968	2	655	74.005	5.802	plas
Gossypium hirsutum	GH_A09G1553	GhPAP20	Probable purple acid phosphatase 20	ZJU	A09	71999197	72002768	+	3572	1284	5	427	47.637	6.612	chlo
Gossypium hirsutum	GH_A01G2241	GhPAP22.1	Purple acid phosphatase 22	ZJU	A01	115244528	115247259	+	2732	705	2	234	27.006	5.891	cyto
Gossypium hirsutum	GH_A04G0764	GhPAP22.2	Purple acid phosphatase 22	ZJU	A04	49842163	49857186	-	15024	1131	5	376	43.508	8.806	chlo
Gossypium hirsutum	GH_D04G1115	GhPAP22.3	Purple acid phosphatase 22	ZJU	D04	36076073	36078351	+	2279	1362	5	453	51.943	6.863	E.R.
Gossypium hirsutum	GH_D10G1573	GhPAP23	Purple acid phosphatase 23	ZJU	D10	29991153	29993632	+	2480	1485	7	494	55.805	5.53	nucl
Gossypium hirsutum	GH_A06G0572	GhPAP26.1	Bifunctional purple acid phosphatase 26	ZJU	A06	9092714	9097907	+	5194	1434	9	477	55.219	7.047	nucl
Gossypium hirsutum	GH_A06G1085	GhPAP26.2	Bifunctional purple acid phosphatase 26	ZJU	A06	37547449	37552184	-	4736	1569	10	522	60.971	9.727	chlo
Gossypium hirsutum	GH_A13G2288	GhPAP26.3	Bifunctional purple acid phosphatase 26	ZJU	A13	106801015	106803425	-	2411	1431	9	476	55.157	6.74	vacu
Gossypium hirsutum	GH_D06G0539	GhPAP26.4	Bifunctional purple acid phosphatase 26	ZJU	D06	7556595	7562067	+	5473	1434	9	477	55.338	7.3	chlo
Gossypium hirsutum	GH_D06G1108	GhPAP26.5	Bifunctional purple acid phosphatase 26	ZJU	D06	22969996	22973925	-	3930	1416	9	471	54.849	9.414	chlo
Gossypium hirsutum	GH_D13G2290	GhPAP26.6	Bifunctional purple acid phosphatase 26	ZJU	D13	61028873	61031285	-	2413	1428	9	475	55.277	6.917	vacu
Gossypium hirsutum	GH_A03G0644	GhPAP27.1	Probable inactive purple acid phosphatase 27	ZJU	A03	11481571	11486248	+	4678	1839	12	612	69.361	6.06	nucl
Gossypium hirsutum	GH_A03G0648	GhPAP27.2	Probable inactive purple acid phosphatase 27	ZJU	A03	11707898	11712126	+	4229	1878	12	625	69.665	6.31	nucl
Gossypium hirsutum	GH_D03G1300	GhPAP27.3	Probable inactive purple acid phosphatase 27	ZJU	D03	43794347	43798431	-	4085	1878	12	625	69.655	6.389	nucl
Gossypium hirsutum	GH_D03G1304	GhPAP27.4	Probable inactive purple acid phosphatase 27	ZJU	D03	43915946	43920713	-	4768	1773	11	590	66.887	6.424	nucl
Gossypium hirsutum	GH_D13G0140	GhPAP27.5	Probable inactive purple acid phosphatase 27	ZJU	D13	1203995	1217275	+	13281	1872	13	623	69.208	4.707	vacu
Gossypium hirsutum	GH_D13G0141	GhPAP27.6	Probable inactive purple acid phosphatase 27	ZJU	D13	1219982	1228311	+	8330	1860	12	619	69.14	6.612	chlo
Gossypium hirsutum	GH_A05G4287	GhPAP28.1	Probable inactive purple acid phosphatase 28	ZJU	A05	109804259	109807420	+	3162	1212	3	403	45.83	8.215	chlo
Gossypium hirsutum	GH_D04G0090	GhPAP28.2	Probable inactive purple acid phosphatase 28	ZJU	D04	1136303	1139770	-	3468	1212	3	403	45.853	8.215	chlo
Gossypium hirsutum	GH_A08G1470	GhPAP29.1	Probable inactive purple acid phosphatase 29	ZJU	A08	95203187	95204444	+	1258	876	4	291	31.771	9.118	chlo
Gossypium hirsutum	GH_A12G1346	GhPAP29.2	Probable inactive purple acid phosphatase 29	ZJU	A12	82938056	82941329	-	3274	1254	4	417	45.729	9.377	mito
Gossypium hirsutum	GH_D09G0198	GhPAP29.3	Probable inactive purple acid phosphatase 29	ZJU	D09	5049610	5051617	+	2008	1224	4	407	43.736	7.901	plas
Gossypium hirsutum	GH_D12G1367	GhPAP29.4	Probable inactive purple acid phosphatase 29	ZJU	D12	41756879	41760155	-	3277	1254	4	417	45.836	9.231	chlo
Gossypium hirsutum	GH_A01G1513	GhPAP3.1	Purple acid phosphatase 3	ZJU	A01	72586279	72589078	-	2800	1008	6	335	38.04	6.101	cyto
Gossypium hirsutum	GH_A03G1054	GhPAP3.2	Purple acid phosphatase 3	ZJU	A03	45061073	45062527	-	1455	996	6	331	38.047	7.2	extr
Gossypium hirsutum	GH_A05G3168	GhPAP3.3	Purple acid phosphatase 3	ZJU	A05	44707167	44708790	-	1624	1038	7	345	39.096	7.132	chlo
Gossypium hirsutum	GH_D01G1602	GhPAP3.4	Purple acid phosphatase 3	ZJU	D01	42131134	42133915	-	2782	1086	6	361	40.844	6.185	vacu
Gossypium hirsutum	GH_D02G1304	GhPAP3.5	Purple acid phosphatase 3	ZJU	D02	39902888	39904329	-	1442	1011	6	336	38.52	7.191	extr
Gossypium hirsutum	GH_D05G3183	GhPAP3.6	Purple acid phosphatase 3	ZJU	D05	35158591	35160215	-	1625	1038	7	345	39.09	7.14	chlo
Gossypium hirsutum	GH_A03G1316	GhPAP4	Purple acid phosphatase 4	ZJU	A03	73596939	73619446	-	22508	1155	10	384	44.442	8.918	cyto

## Sheet: Sheet1
	Ga-At	Gh-At	Gb-At	Gr-Dt	Gh-Dt	Gb-Dt	total
Chr1	3	2	2	2	1	2	12
Chr2	0	1	1	2	4	5	13
Chr3	4	6	4	4	2	2	22
Chr4	2	1	1	2	2	2	10
Chr5	3	4	4	3	3	3	20
Chr6	3	3	3	3	3	3	18
Chr7	0	0	0	0	0	0	0
Chr8	1	1	1	2	0	1	6
Chr9	3	3	3	3	3	3	18
Chr10	0	0	0	1	1	1	3
Chr11	2	2	2	2	2	2	12
Chr12	3	2	3	3	2	4	17
Chr13	7	7	7	7	7	7	42
total	31	32	31	34	30	35	193
