# Supplementary material for: The PAP Gene Family in Cotton: Impact of Genome-Wide Identification on Fiber Secondary Wall Synthesis
Source: Int J Mol Sci. 2025 Apr 22;26(9):3944. doi: 10.3390/ijms26093944 (PMC12071487; doi:10.3390/ijms26093944)
Supplement: Supplementary file 1 [file ijms-26-03944-s001.zip › Table S2. Subgroup classifications of PAP proteins.xlsx]

## Sheet: Sheet1
Table S2. The 17 species and the groups in which they are clustered.
Species	Gene Name	group
Zea may	AC202435	groupC
Zea may	AC211394	groupB
Adansonia digitata	Ad77271a.a05.1.g01270	groupF
Adansonia digitata	Ad77271a.a05.10.g09610	groupD
Adansonia digitata	Ad77271a.a05.11.g09840	groupE
Adansonia digitata	Ad77271a.a05.15.g09000	groupC
Adansonia digitata	Ad77271a.a05.15.g10870	groupE
Adansonia digitata	Ad77271a.a05.15.g10880	groupE
Adansonia digitata	Ad77271a.a05.17.g05740	groupE
Adansonia digitata	Ad77271a.a05.20.g05270	groupB
Adansonia digitata	Ad77271a.a05.22.g03560	groupG
Adansonia digitata	Ad77271a.a05.28.g08640	groupA
Adansonia digitata	Ad77271a.a05.29.g04030	groupG
Adansonia digitata	Ad77271a.a05.3.g01390	groupE
Adansonia digitata	Ad77271a.a05.32.g03130	groupC
Adansonia digitata	Ad77271a.a05.34.g01330	groupG
Adansonia digitata	Ad77271a.a05.35.g03110	groupD
Adansonia digitata	Ad77271a.a05.36.g02970	groupE
Adansonia digitata	Ad77271a.a05.36.g02980	ungrouped
Adansonia digitata	Ad77271a.a05.4.g04740	groupF
Adansonia digitata	Ad77271a.a05.4.g04750	groupF
Adansonia digitata	Ad77271a.a05.5.g02080	groupA
Adansonia digitata	Ad77271a.a05.5.g15410	groupE
Adansonia digitata	Ad77271a.a05.5.g15420	ungrouped
Adansonia digitata	Ad77271a.a05.5.g15700	groupE
Adansonia digitata	Ad77271a.a05.6.g08430	groupD
Adansonia digitata	Ad77271a.a05.6.g13100	groupB
Adansonia digitata	Ad77271a.a05.6.g18610	groupB
Arabidopsis thaliana	AT1G13750	groupE
Arabidopsis thaliana	AT1G13900	groupE
Arabidopsis thaliana	AT1G14700	groupC
Arabidopsis thaliana	AT1G25230	groupC
Arabidopsis thaliana	AT1G52940	groupA
Arabidopsis thaliana	AT1G56360	groupA
Arabidopsis thaliana	AT2G01880	groupC
Arabidopsis thaliana	AT2G01890	groupC
Arabidopsis thaliana	AT2G03450	groupE
Arabidopsis thaliana	AT2G16430	groupA
Arabidopsis thaliana	AT2G18130	groupA
Arabidopsis thaliana	AT2G27190	groupA
Arabidopsis thaliana	AT2G32770	groupG
Arabidopsis thaliana	AT2G46880	groupD
Arabidopsis thaliana	AT3G07130	groupG
Arabidopsis thaliana	AT3G10150	groupD
Arabidopsis thaliana	AT3G17790	groupC
Arabidopsis thaliana	AT3G20500	groupF
Arabidopsis thaliana	AT3G46120	groupA
Arabidopsis thaliana	AT3G52780	groupF
Arabidopsis thaliana	AT3G52810	groupF
Arabidopsis thaliana	AT3G52820	groupF
Arabidopsis thaliana	AT4G13700	groupG
Arabidopsis thaliana	AT4G24890	groupE
Arabidopsis thaliana	AT4G36350	groupA
Arabidopsis thaliana	AT5G34850	groupB
Arabidopsis thaliana	AT5G50400	groupE
Arabidopsis thaliana	AT5G57140	groupD
Arabidopsis thaliana	AT5G63140	groupD
Capsicum annuum	Capana00g000211	groupF
Capsicum annuum	Capana00g001068	groupE
Capsicum annuum	Capana00g002861	groupB
Capsicum annuum	Capana00g004184	groupF
Capsicum annuum	Capana01g000037	groupE
Capsicum annuum	Capana01g002627	groupG
Capsicum annuum	Capana01g002736	groupE
Capsicum annuum	Capana03g001595	groupC
Capsicum annuum	Capana03g002050	groupE
Capsicum annuum	Capana03g004346	groupG
Capsicum annuum	Capana04g000279	groupA
Capsicum annuum	Capana05g000061	groupD
Capsicum annuum	Capana05g000873	groupC
Capsicum annuum	Capana05g001052	groupE
Capsicum annuum	Capana06g000820	groupC
Capsicum annuum	Capana07g000560	groupE
Capsicum annuum	Capana08g002585	groupA
Capsicum annuum	Capana08g002594	groupA
Capsicum annuum	Capana08g002595	groupA
Capsicum annuum	Capana09g000041	groupB
Capsicum annuum	Capana09g002383	groupF
Capsicum annuum	Capana10g000017	groupF
Capsicum annuum	Capana11g000145	groupD
Capsicum annuum	Capana11g001954	groupE
Capsicum annuum	Capana12g001817	groupG
Gossypium arboretum	GaPAP1.1	groupE
Gossypium arboretum	GaPAP1.2	groupE
Gossypium arboretum	GaPAP1.3	groupE
Gossypium arboretum	GaPAP15.1	groupG
Gossypium arboretum	GaPAP15.2	groupG
Gossypium arboretum	GaPAP15.3	groupG
Gossypium arboretum	GaPAP16	groupD
Gossypium arboretum	GaPAP17.1	groupC
Gossypium arboretum	GaPAP17.2	groupC
Gossypium arboretum	GaPAP18	groupF
Gossypium arboretum	GaPAP2.1	groupA
Gossypium arboretum	GaPAP2.2	groupA
Gossypium arboretum	GaPAP2.3	groupA
Gossypium arboretum	GaPAP2.4	groupA
Gossypium arboretum	GaPAP2.5	groupA
Gossypium arboretum	GaPAP2.6	groupA
Gossypium arboretum	GaPAP2.7	groupE
Gossypium arboretum	GaPAP20	groupF
Gossypium arboretum	GaPAP22	groupF
Gossypium arboretum	GaPAP26.1	groupB
Gossypium arboretum	GaPAP26.2	groupB
Gossypium arboretum	GaPAP26.3	groupB
Gossypium arboretum	GaPAP27.1	groupE
Gossypium arboretum	GaPAP27.2	groupE
Gossypium arboretum	GaPAP27.3	groupE
Gossypium arboretum	GaPAP28	groupD
Gossypium arboretum	GaPAP29.1	groupD
Gossypium arboretum	GaPAP29.2	groupD
Gossypium arboretum	GaPAP3.1	groupC
Gossypium arboretum	GaPAP3.2	groupC
Gossypium arboretum	GaPAP8	groupC
Gossypium barbadense	GbPAP1.1	groupE
Gossypium barbadense	GbPAP1.2	groupE
Gossypium barbadense	GbPAP1.3	groupE
Gossypium barbadense	GbPAP1.4	groupE
Gossypium barbadense	GbPAP1.5	groupE
Gossypium barbadense	GbPAP15.1	groupG
Gossypium barbadense	GbPAP15.2	groupG
Gossypium barbadense	GbPAP15.3	groupG
Gossypium barbadense	GbPAP15.4	groupG
Gossypium barbadense	GbPAP15.5	groupG
Gossypium barbadense	GbPAP15.6	groupG
Gossypium barbadense	GbPAP15.7	groupG
Gossypium barbadense	GbPAP16.1	groupD
Gossypium barbadense	GbPAP16.2	groupD
Gossypium barbadense	GbPAP17.1	groupC
Gossypium barbadense	GbPAP17.2	groupC
Gossypium barbadense	GbPAP17.3	groupC
Gossypium barbadense	GbPAP17.4	groupC
Gossypium barbadense	GbPAP18.1	groupF
Gossypium barbadense	GbPAP18.2	groupF
Gossypium barbadense	GbPAP2.1	groupE
Gossypium barbadense	GbPAP2.2	groupE
Gossypium barbadense	GbPAP20	groupF
Gossypium barbadense	GbPAP22.1	groupF
Gossypium barbadense	GbPAP22.2	groupF
Gossypium barbadense	GbPAP22.3	groupF
Gossypium barbadense	GbPAP22.4	groupF
Gossypium barbadense	GbPAP23	groupG
Gossypium barbadense	GbPAP26.1	groupB
Gossypium barbadense	GbPAP26.2	groupB
Gossypium barbadense	GbPAP26.3	groupB
Gossypium barbadense	GbPAP26.4	groupB
Gossypium barbadense	GbPAP26.5	groupB
Gossypium barbadense	GbPAP26.6	groupB
Gossypium barbadense	GbPAP27.1	groupE
Gossypium barbadense	GbPAP27.2	groupE
Gossypium barbadense	GbPAP27.3	groupE
Gossypium barbadense	GbPAP27.4	groupE
Gossypium barbadense	GbPAP27.5	groupE
Gossypium barbadense	GbPAP27.6	groupE
Gossypium barbadense	GbPAP27.7	groupE
Gossypium barbadense	GbPAP27.8	groupE
Gossypium barbadense	GbPAP28.1	groupD
Gossypium barbadense	GbPAP28.2	groupD
Gossypium barbadense	GbPAP29.1	groupD
Gossypium barbadense	GbPAP29.2	groupD
Gossypium barbadense	GbPAP29.3	groupD
Gossypium barbadense	GbPAP29.4	groupD
Gossypium barbadense	GbPAP29.5	groupD
Gossypium barbadense	GbPAP3.1	groupC
Gossypium barbadense	GbPAP3.2	groupC
Gossypium barbadense	GbPAP3.3	groupC
Gossypium barbadense	GbPAP3.4	groupC
Gossypium barbadense	GbPAP3.5	groupC
Gossypium barbadense	GbPAPF	groupA
Gossypium barbadense	GbPAPF2.1	groupA
Gossypium barbadense	GbPAPF2.10	groupA
Gossypium barbadense	GbPAPF2.11	groupA
Gossypium barbadense	GbPAPF2.2	groupA
Gossypium barbadense	GbPAPF2.3	groupA
Gossypium barbadense	GbPAPF2.4	groupA
Gossypium barbadense	GbPAPF2.5	groupA
Gossypium barbadense	GbPAPF2.6	groupA
Gossypium barbadense	GbPAPF2.7	groupA
Gossypium barbadense	GbPAPF2.8	groupA
Gossypium barbadense	GbPAPF2.9	groupA
Gossypium hirsutum	GhPAP.1	groupA
Gossypium hirsutum	GhPAP.2	groupA
Gossypium hirsutum	GhPAP1.1	groupE
Gossypium hirsutum	GhPAP1.2	groupE
Gossypium hirsutum	GhPAP1.3	groupE
Gossypium hirsutum	GhPAP1.4	groupC
Gossypium hirsutum	GhPAP1.5	groupE
Gossypium hirsutum	GhPAP1.6	groupE
Gossypium hirsutum	GhPAP15.1	groupG
Gossypium hirsutum	GhPAP15.2	groupG
Gossypium hirsutum	GhPAP15.3	groupG
Gossypium hirsutum	GhPAP15.4	groupG
Gossypium hirsutum	GhPAP15.5	groupG
Gossypium hirsutum	GhPAP15.6	groupG
Gossypium hirsutum	GhPAP16.1	groupD
Gossypium hirsutum	GhPAP16.2	groupD
Gossypium hirsutum	GhPAP17.1	groupC
Gossypium hirsutum	GhPAP17.2	groupC
Gossypium hirsutum	GhPAP18.1	groupF
Gossypium hirsutum	GhPAP18.2	groupF
Gossypium hirsutum	GhPAP2.1	groupA
Gossypium hirsutum	GhPAP2.10	groupA
Gossypium hirsutum	GhPAP2.11	groupA
Gossypium hirsutum	GhPAP2.12	groupE
Gossypium hirsutum	GhPAP2.2	groupA
Gossypium hirsutum	GhPAP2.3	groupA
Gossypium hirsutum	GhPAP2.4	groupA
Gossypium hirsutum	GhPAP2.5	groupA
Gossypium hirsutum	GhPAP2.6	groupE
Gossypium hirsutum	GhPAP2.7	groupA
Gossypium hirsutum	GhPAP2.8	groupA
Gossypium hirsutum	GhPAP2.9	groupA
Gossypium hirsutum	GhPAP20	groupF
Gossypium hirsutum	GhPAP22.1	groupF
Gossypium hirsutum	GhPAP22.2	groupF
Gossypium hirsutum	GhPAP22.3	groupF
Gossypium hirsutum	GhPAP23	groupG
Gossypium hirsutum	GhPAP26.1	groupB
Gossypium hirsutum	GhPAP26.2	groupB
Gossypium hirsutum	GhPAP26.3	groupB
Gossypium hirsutum	GhPAP26.4	groupB
Gossypium hirsutum	GhPAP26.5	groupB
Gossypium hirsutum	GhPAP26.6	groupB
Gossypium hirsutum	GhPAP27.1	groupE
Gossypium hirsutum	GhPAP27.2	groupE
Gossypium hirsutum	GhPAP27.3	groupE
Gossypium hirsutum	GhPAP27.4	groupE
Gossypium hirsutum	GhPAP27.5	groupE
Gossypium hirsutum	GhPAP27.6	groupE
Gossypium hirsutum	GhPAP28.1	groupD
Gossypium hirsutum	GhPAP28.2	groupD
Gossypium hirsutum	GhPAP29.1	groupD
Gossypium hirsutum	GhPAP29.2	groupD
Gossypium hirsutum	GhPAP29.3	groupD
Gossypium hirsutum	GhPAP29.4	groupD
Gossypium hirsutum	GhPAP3.1	groupC
Gossypium hirsutum	GhPAP3.2	groupC
Gossypium hirsutum	GhPAP3.3	groupC
Gossypium hirsutum	GhPAP3.4	groupC
Gossypium hirsutum	GhPAP3.5	groupC
Gossypium hirsutum	GhPAP3.6	groupC
Gossypium hirsutum	GhPAP4	groupC
Glycine max	Glyma02g13070	groupE
Glycine max	Glyma02g45950	groupF
Glycine max	Glyma03g35190	groupF
Glycine max	Glyma03g35200	groupF
Glycine max	Glyma04g37180	groupE
Glycine max	Glyma05g03320	groupE
Glycine max	Glyma05g26920	groupC
Glycine max	Glyma05g26930	groupC
Glycine max	Glyma05g33630	groupC
Glycine max	Glyma05g33640	groupC
Glycine max	Glyma06g03100	groupA
Glycine max	Glyma06g17860	groupE
Glycine max	Glyma08g06090	groupC
Glycine max	Glyma08g09880	groupC
Glycine max	Glyma08g09900	groupC
Glycine max	Glyma08g09910	groupC
Glycine max	Glyma08g40210	groupE
Glycine max	Glyma08g42670	groupF
Glycine max	Glyma08g46550	groupG
Glycine max	Glyma09g36360	groupA
Glycine max	Glyma10g08300	groupF
Glycine max	Glyma11g36510	groupG
Glycine max	Glyma12g01000	groupA
Glycine max	Glyma12g34960	groupA
Glycine max	Glyma13g23090	groupB
Glycine max	Glyma13g35610	groupA
Glycine max	Glyma14g02790	groupF
Glycine max	Glyma17g11790	groupB
Glycine max	Glyma18g00410	groupG
Glycine max	Glyma18g17580	groupE
Glycine max	Glyma19g03220	groupG
Glycine max	Glyma19g37850	groupF
Glycine max	Glyma19g37860	groupF
Glycine max	Glyma20g01470	groupC
Glycine max	Glyma20g03260	groupE
Zea may	GRMZM2G014193	groupG
Zea may	GRMZM2G073860	groupA
Zea may	GRMZM2G077466	groupA
Zea may	GRMZM2G093101	groupA
Zea may	GRMZM2G096363	groupD
Zea may	GRMZM2G106600	groupE
Zea may	GRMZM2G109071	groupC
Zea may	GRMZM2G109405	groupD
Zea may	GRMZM2G111425	groupF
Zea may	GRMZM2G134054	groupG
Zea may	GRMZM2G136453	groupE
Zea may	GRMZM2G141584	groupC
Zea may	GRMZM2G152447	groupC
Zea may	GRMZM2G152477	groupC
Zea may	GRMZM2G157027	groupE
Zea may	GRMZM2G174549	groupF
Zea may	GRMZM2G315848	groupE
Zea may	GRMZM2G386998	groupE
Zea may	GRMZM2G434170	groupF
Zea may	GRMZM5G831009	groupF
Zea may	GRMZM5G868679	groupE
Zea may	GRMZM5G881649	groupF
Gossypium raimondii	GrPAP	groupA
Gossypium raimondii	GrPAP1.1	groupE
Gossypium raimondii	GrPAP1.2	groupE
Gossypium raimondii	GrPAP15.1	groupG
Gossypium raimondii	GrPAP15.2	groupG
Gossypium raimondii	GrPAP15.3	groupG
Gossypium raimondii	GrPAP16	groupD
Gossypium raimondii	GrPAP17.1	groupC
Gossypium raimondii	GrPAP17.2	groupC
Gossypium raimondii	GrPAP18	groupF
Gossypium raimondii	GrPAP2.1	groupA
Gossypium raimondii	GrPAP2.2	groupA
Gossypium raimondii	GrPAP2.3	groupA
Gossypium raimondii	GrPAP2.4	groupA
Gossypium raimondii	GrPAP2.5	groupA
Gossypium raimondii	GrPAP2.6	groupE
Gossypium raimondii	GrPAP20	groupF
Gossypium raimondii	GrPAP22.1	groupF
Gossypium raimondii	GrPAP22.2	groupF
Gossypium raimondii	GrPAP23	groupG
Gossypium raimondii	GrPAP26.1	groupB
Gossypium raimondii	GrPAP26.2	groupB
Gossypium raimondii	GrPAP26.3	groupB
Gossypium raimondii	GrPAP27.1	groupE
Gossypium raimondii	GrPAP27.2	groupE
Gossypium raimondii	GrPAP27.3	groupE
Gossypium raimondii	GrPAP27.4	groupE
Gossypium raimondii	GrPAP28	groupD
Gossypium raimondii	GrPAP29.1	groupD
Gossypium raimondii	GrPAP29.2	groupD
Gossypium raimondii	GrPAP29.3	groupD
Gossypium raimondii	GrPAP3.1	groupC
Gossypium raimondii	GrPAP3.2	groupC
Gossypium raimondii	GrPAP3.3	groupC
Eucalyptus globulus	KCW49133	groupE
Eucalyptus globulus	KCW49134	groupE
Eucalyptus globulus	KCW49135	groupE
Eucalyptus globulus	KCW49136	groupE
Eucalyptus globulus	KCW49137	groupE
Eucalyptus globulus	KCW49138	groupE
Eucalyptus globulus	KCW51734	groupE
Eucalyptus globulus	KCW51735	groupE
Eucalyptus globulus	KCW51736	groupE
Eucalyptus globulus	KCW51737	groupE
Eucalyptus globulus	KCW51738	groupE
Eucalyptus globulus	KCW51740	groupE
Eucalyptus globulus	KCW55388	groupA
Eucalyptus globulus	KCW55389	groupA
Eucalyptus globulus	KCW55390	groupA
Eucalyptus globulus	KCW55391	groupA
Eucalyptus globulus	KCW55392	groupA
Eucalyptus globulus	KCW57802	groupC
Eucalyptus globulus	KCW58058	groupG
Eucalyptus globulus	KCW60045	groupG
Eucalyptus globulus	KCW60046	groupG
Eucalyptus globulus	KCW60059	groupG
Eucalyptus globulus	KCW60060	groupG
Eucalyptus globulus	KCW64456	groupC
Eucalyptus globulus	KCW64457	groupC
Eucalyptus globulus	KCW64458	groupC
Eucalyptus globulus	KCW64459	groupC
Eucalyptus globulus	KCW64881	groupE
Eucalyptus globulus	KCW67015	groupF
Eucalyptus globulus	KCW67016	groupF
Eucalyptus globulus	KCW67017	groupF
Eucalyptus globulus	KCW67037	groupF
Eucalyptus globulus	KCW67101	groupF
Eucalyptus globulus	KCW67116	groupF
Eucalyptus globulus	KCW68181	groupA
Eucalyptus globulus	KCW74207	groupD
Eucalyptus globulus	KCW74208	groupD
Eucalyptus globulus	KCW74209	groupD
Eucalyptus globulus	KCW74210	groupD
Eucalyptus globulus	KCW74211	groupD
Eucalyptus globulus	KCW74212	groupD
Eucalyptus globulus	KCW74213	groupD
Eucalyptus globulus	KCW74214	groupD
Eucalyptus globulus	KCW74215	groupD
Eucalyptus globulus	KCW79136	groupB
Eucalyptus globulus	KCW79137	groupB
Eucalyptus globulus	KCW79138	groupB
Eucalyptus globulus	KCW80845	groupD
Eucalyptus globulus	KCW82984	groupB
Eucalyptus globulus	KCW85949	groupC
Eucalyptus globulus	KCW85950	groupC
Eucalyptus globulus	KCW85951	groupC
Eucalyptus globulus	KCW86089	groupG
Eucalyptus globulus	KCW86519	groupE
Eucalyptus globulus	KCW86521	groupE
Eucalyptus globulus	KCW89199	groupF
Eucalyptus globulus	KCW89200	groupF
Eucalyptus globulus	KCW89201	groupF
Eucalyptus globulus	KCW89203	groupF
Eucalyptus globulus	KCW89204	groupF
Eucalyptus globulus	KCW89205	groupF
Eucalyptus globulus	KCW90103	groupD
Eucalyptus globulus	KCW90104	groupD
Eucalyptus globulus	KCW90105	groupD
Nicotiana tabacum	NtPAP12	groupA
Nicotiana tabacum	NtPAP21	groupA
Olea europaea	Oeu000521	groupB
Olea europaea	Oeu003744	groupA
Olea europaea	Oeu003745	groupA
Olea europaea	Oeu006104	groupE
Olea europaea	Oeu006309	groupC
Olea europaea	Oeu006920	groupD
Olea europaea	Oeu007585	groupF
Olea europaea	Oeu007938	groupC
Olea europaea	Oeu009229	groupF
Olea europaea	Oeu009231	groupF
Olea europaea	Oeu015746	groupE
Olea europaea	Oeu017526	groupE
Olea europaea	Oeu020119	groupF
Olea europaea	Oeu026524	groupG
Olea europaea	Oeu032683	groupD
Olea europaea	Oeu035929	groupA
Olea europaea	Oeu042847	groupE
Olea europaea	Oeu042848	groupE
Olea europaea	Oeu042932	groupF
Olea europaea	Oeu047735	groupA
Olea europaea	Oeu048141	groupE
Olea europaea	Oeu055614	groupA
Olea europaea	Oeu055952	groupB
Olea europaea	Oeu056916	groupF
Olea europaea	Os01g56880	groupA
Olea europaea	Os01g58640	groupE
Olea europaea	Os03g11530	groupE
Olea europaea	Os03g13540	groupC
Olea europaea	Os03g37130	groupF
Olea europaea	Os03g63074	groupG
Olea europaea	Os04g33530	groupF
Olea europaea	Os06g43640	groupB
Olea europaea	Os07g02090	groupE
Olea europaea	Os08g17784	groupG
Olea europaea	Os08g41880	groupE
Olea europaea	Os09g32830	groupE
Olea europaea	Os09g32840	groupE
Olea europaea	Os10g02750	groupC
Olea europaea	Os11g05400	groupF
Olea europaea	Os11g05410	groupF
Olea europaea	Os11g34710	groupC
Olea europaea	Os11g34720	groupC
Olea europaea	Os12g05510	groupF
Olea europaea	Os12g05540	groupF
Olea europaea	Os12g38750	groupE
Olea europaea	Os12g38760	groupE
Olea europaea	Os12g38770	groupE
Olea europaea	Os12g44010	groupA
Olea europaea	Os12g44020	groupA
Olea europaea	Os12g44030	groupA
Phyllostachys edulis	PePAP1	groupE
Phyllostachys edulis	PePAP10	groupA
Phyllostachys edulis	PePAP11	groupA
Phyllostachys edulis	PePAP12	groupE
Phyllostachys edulis	PePAP13	groupF
Phyllostachys edulis	PePAP14	groupF
Phyllostachys edulis	PePAP15	groupF
Phyllostachys edulis	PePAP16	groupF
Phyllostachys edulis	PePAP17	groupF
Phyllostachys edulis	PePAP2	groupF
Phyllostachys edulis	PePAP3	groupG
Phyllostachys edulis	PePAP4	groupB
Phyllostachys edulis	PePAP5	groupA
Phyllostachys edulis	PePAP6	groupE
Phyllostachys edulis	PePAP7	groupE
Phyllostachys edulis	PePAP8	groupG
Phyllostachys edulis	PePAP9	groupA
Physcomitrella paten	Pp3c1_25680	groupE
Physcomitrella paten	Pp3c1_39520	groupD
Physcomitrella paten	Pp3c11_15600	groupC
Physcomitrella paten	Pp3c13_7530	groupD
Physcomitrella paten	Pp3c15_6210	groupE
Physcomitrella paten	Pp3c17_10460	groupE
Physcomitrella paten	Pp3c18_18880	ungrouped
Physcomitrella paten	Pp3c2_37680	groupE
Physcomitrella paten	Pp3c20_11960	groupG
Physcomitrella paten	Pp3c20_2660	groupF
Physcomitrella paten	Pp3c21_10630	ungrouped
Physcomitrella paten	Pp3c23_10920	groupG
Physcomitrella paten	Pp3c23_16530	groupG
Physcomitrella paten	Pp3c23_18060	groupF
Physcomitrella paten	Pp3c23_5960	groupF
Physcomitrella paten	Pp3c24_19930	groupG
Physcomitrella paten	Pp3c6_14930	groupD
Physcomitrella paten	Pp3c6_25300	groupE
Physcomitrella paten	Pp3c7_25580	groupD
Physcomitrella paten	Pp3c7_9800	groupC
Physcomitrella paten	Pp3c8_22370	groupF
Physcomitrella paten	Pp3c8_2430	groupE
Solanum lycopersicum	Solyc01g068380	groupE
Solanum lycopersicum	Solyc01g110050	groupA
Solanum lycopersicum	Solyc01g110060	groupA
Solanum lycopersicum	Solyc04g080920	groupA
Solanum lycopersicum	Solyc05g012260	groupE
Solanum lycopersicum	Solyc07g007670	groupB
Solanum lycopersicum	Solyc07g008560	groupE
Solanum lycopersicum	Solyc07g008570	groupE
Solanum lycopersicum	Solyc07g053070	groupA
Solanum lycopersicum	Solyc07g064500	groupF
Solanum lycopersicum	Solyc08g083250	groupE
Solanum lycopersicum	Solyc09g009600	groupF
Solanum lycopersicum	Solyc09g009610	groupF
Solanum lycopersicum	Solyc09g091910	groupG
Solanum lycopersicum	Solyc10g006300	groupF
Solanum lycopersicum	Solyc12g009800	groupB
