# Supplementary material for: The PAP Gene Family in Cotton: Impact of Genome-Wide Identification on Fiber Secondary Wall Synthesis
Source: Int J Mol Sci. 2025 Apr 22;26(9):3944. doi: 10.3390/ijms26093944 (PMC12071487; doi:10.3390/ijms26093944)
Supplement: Supplementary file 1 [file ijms-26-03944-s001.zip › Table S3 Predicted cis-acting elements of 193 cotton PAP genes.xlsx]

## Sheet: rename
Gene Name	Cis-acting Regulatory Elements (CREs)	Function
GaPAP3.1	G-box	cis-acting regulatory element involved in light responsiveness
GaPAP3.1	G-box	cis-acting regulatory element involved in light responsiveness
GaPAP3.1	G-box	cis-acting regulatory element involved in light responsiveness
GaPAP3.1	3-AF1_binding_site	light responsive element
GaPAP3.1	GARE-motif	gibberellin-responsive element
GaPAP3.1	GARE-motif	gibberellin-responsive element
GaPAP3.1	TCA-element	cis-acting element involved in salicylic acid responsiveness
GaPAP3.1	MBS	MYB binding site involved in drought-inducibility
GaPAP3.1	MBS	MYB binding site involved in drought-inducibility
GaPAP3.1	TGA-box	part of an auxin-responsive element
GaPAP3.1	G-Box	cis-acting regulatory element involved in light responsiveness
GaPAP3.1	TGACG-motif	cis-acting regulatory element involved in the MeJA-responsiveness
GaPAP3.1	TGACG-motif	cis-acting regulatory element involved in the MeJA-responsiveness
GaPAP3.1	ABRE	cis-acting element involved in the abscisic acid responsiveness
GaPAP3.1	ABRE	cis-acting element involved in the abscisic acid responsiveness
GaPAP3.1	ABRE	cis-acting element involved in the abscisic acid responsiveness
GaPAP3.1	CGTCA-motif	cis-acting regulatory element involved in the MeJA-responsiveness
GaPAP3.1	CGTCA-motif	cis-acting regulatory element involved in the MeJA-responsiveness
GaPAP3.1	Box_4	part of a conserved DNA module involved in light responsiveness
GaPAP3.1	Box_4	part of a conserved DNA module involved in light responsiveness
GaPAP3.1	Box_4	part of a conserved DNA module involved in light responsiveness
GaPAP3.1	ARE	cis-acting regulatory element essential for the anaerobic induction
GaPAP3.1	ARE	cis-acting regulatory element essential for the anaerobic induction
GaPAP3.1	ARE	cis-acting regulatory element essential for the anaerobic induction
GaPAP3.1	GT1-motif	light responsive element
GaPAP3.1	GT1-motif	light responsive element
GaPAP27.1	AuxRR-core	cis-acting regulatory element involved in auxin responsiveness
GaPAP27.1	P-box	gibberellin-responsive element
GaPAP27.1	TCA-element	cis-acting element involved in salicylic acid responsiveness
GaPAP27.1	AE-box	part of a module for light response
GaPAP27.1	ATCT-motif	part of a conserved DNA module involved in light responsiveness
GaPAP27.1	I-box	part of a light responsive element
GaPAP27.1	I-box	part of a light responsive element
GaPAP27.1	ARE	cis-acting regulatory element essential for the anaerobic induction
GaPAP27.1	GT1-motif	light responsive element
GaPAP27.1	GT1-motif	light responsive element
GaPAP27.1	GT1-motif	light responsive element
GaPAP27.1	GT1-motif	light responsive element
GaPAP27.1	ABRE	cis-acting element involved in the abscisic acid responsiveness
GaPAP27.1	ABRE	cis-acting element involved in the abscisic acid responsiveness
GaPAP27.1	Box_4	part of a conserved DNA module involved in light responsiveness
GaPAP27.1	Box_4	part of a conserved DNA module involved in light responsiveness
GaPAP27.1	Box_4	part of a conserved DNA module involved in light responsiveness
GaPAP27.1	G-Box	cis-acting regulatory element involved in light responsiveness
GaPAP27.1	G-Box	cis-acting regulatory element involved in light responsiveness
GaPAP27.2	G-Box	cis-acting regulatory element involved in light responsiveness
GaPAP27.2	G-Box	cis-acting regulatory element involved in light responsiveness
GaPAP27.2	SARE	cis-acting element involved in salicylic acid responsiveness
GaPAP27.2	Box_4	part of a conserved DNA module involved in light responsiveness
GaPAP27.2	O2-site	cis-acting regulatory element involved in zein metabolism regulation
GaPAP27.2	ABRE	cis-acting element involved in the abscisic acid responsiveness
GaPAP27.2	ABRE	cis-acting element involved in the abscisic acid responsiveness
GaPAP27.2	ABRE	cis-acting element involved in the abscisic acid responsiveness
GaPAP27.2	GATA-motif	part of a light responsive element
GaPAP27.2	ARE	cis-acting regulatory element essential for the anaerobic induction
GaPAP27.2	ARE	cis-acting regulatory element essential for the anaerobic induction
GaPAP27.2	ARE	cis-acting regulatory element essential for the anaerobic induction
GaPAP27.2	CCAAT-box	MYBHv1 binding site
GaPAP27.2	TGA-element	auxin-responsive element
GaPAP27.2	G-box	cis-acting regulatory element involved in light responsiveness
GaPAP27.2	G-box	cis-acting regulatory element involved in light responsiveness
GaPAP27.2	G-box	cis-acting regulatory element involved in light responsiveness
GaPAP27.2	3-AF1_binding_site	light responsive element
GaPAP27.2	AE-box	part of a module for light response
GaPAP27.2	TATC-box	cis-acting element involved in gibberellin-responsiveness
GaPAP27.2	MBSI	MYB binding site involved in flavonoid biosynthetic genes regulation
GaPAP27.2	MBS	MYB binding site involved in drought-inducibility
GaPAP15.1	TATC-box	cis-acting element involved in gibberellin-responsiveness
GaPAP15.1	CAT-box	cis-acting regulatory element related to meristem expression
GaPAP15.1	CAT-box	cis-acting regulatory element related to meristem expression
GaPAP15.1	CAT-box	cis-acting regulatory element related to meristem expression
GaPAP15.1	CAT-box	cis-acting regulatory element related to meristem expression
GaPAP15.1	AACA_motif	involved in endosperm-specific negative expression
GaPAP15.1	TCA-element	cis-acting element involved in salicylic acid responsiveness
GaPAP15.1	Box_4	part of a conserved DNA module involved in light responsiveness
GaPAP15.1	Box_4	part of a conserved DNA module involved in light responsiveness
GaPAP15.1	Box_4	part of a conserved DNA module involved in light responsiveness
GaPAP15.1	Box_4	part of a conserved DNA module involved in light responsiveness
GaPAP15.1	Box_4	part of a conserved DNA module involved in light responsiveness
GaPAP15.1	Box_4	part of a conserved DNA module involved in light responsiveness
GaPAP15.1	Box_4	part of a conserved DNA module involved in light responsiveness
GaPAP15.1	Box_4	part of a conserved DNA module involved in light responsiveness
GaPAP15.1	MSA-like	cis-acting element involved in cell cycle regulation
GaPAP15.1	TC-rich_repeats	cis-acting element involved in defense and stress responsiveness
GaPAP15.1	TC-rich_repeats	cis-acting element involved in defense and stress responsiveness
GaPAP15.1	TCT-motif	part of a light responsive element
GaPAP15.1	LTR	cis-acting element involved in low-temperature responsiveness
GaPAP15.1	CCAAT-box	MYBHv1 binding site
GaPAP15.1	ARE	cis-acting regulatory element essential for the anaerobic induction
GaPAP8	MBS	MYB binding site involved in drought-inducibility
GaPAP8	MBS	MYB binding site involved in drought-inducibility
GaPAP8	MBS	MYB binding site involved in drought-inducibility
GaPAP8	MBS	MYB binding site involved in drought-inducibility
GaPAP8	TCA-element	cis-acting element involved in salicylic acid responsiveness
GaPAP8	TCA-element	cis-acting element involved in salicylic acid responsiveness
GaPAP8	chs-CMA2a	part of a light responsive element
GaPAP8	WUN-motif	wound-responsive element
GaPAP8	G-box	cis-acting regulatory element involved in light responsiveness
GaPAP8	MRE	MYB binding site involved in light responsiveness
GaPAP8	AE-box	part of a module for light response
GaPAP8	ATCT-motif	part of a conserved DNA module involved in light responsiveness
GaPAP8	ARE	cis-acting regulatory element essential for the anaerobic induction
GaPAP8	ARE	cis-acting regulatory element essential for the anaerobic induction
GaPAP8	TGA-element	auxin-responsive element
GaPAP8	CCAAT-box	MYBHv1 binding site
GaPAP8	CCAAT-box	MYBHv1 binding site
GaPAP8	LTR	cis-acting element involved in low-temperature responsiveness
GaPAP8	G-Box	cis-acting regulatory element involved in light responsiveness
GaPAP8	Box_4	part of a conserved DNA module involved in light responsiveness
GaPAP8	Box_4	part of a conserved DNA module involved in light responsiveness
GaPAP8	Box_4	part of a conserved DNA module involved in light responsiveness
GaPAP8	Box_4	part of a conserved DNA module involved in light responsiveness
GaPAP8	Box_4	part of a conserved DNA module involved in light responsiveness
GaPAP8	ABRE	cis-acting element involved in the abscisic acid responsiveness
GaPAP8	ABRE	cis-acting element involved in the abscisic acid responsiveness
GaPAP8	TC-rich_repeats	cis-acting element involved in defense and stress responsiveness
GaPAP2.1	MRE	MYB binding site involved in light responsiveness
GaPAP2.1	G-box	cis-acting regulatory element involved in light responsiveness
GaPAP2.1	AE-box	part of a module for light response
GaPAP2.1	ATCT-motif	part of a conserved DNA module involved in light responsiveness
GaPAP2.1	TCA-element	cis-acting element involved in salicylic acid responsiveness
GaPAP2.1	TCA-element	cis-acting element involved in salicylic acid responsiveness
GaPAP2.1	MBS	MYB binding site involved in drought-inducibility
GaPAP2.1	P-box	gibberellin-responsive element
GaPAP2.1	P-box	gibberellin-responsive element
GaPAP2.1	P-box	gibberellin-responsive element
GaPAP2.1	A-box	cis-acting regulatory element
GaPAP2.1	LTR	cis-acting element involved in low-temperature responsiveness
GaPAP2.1	LTR	cis-acting element involved in low-temperature responsiveness
GaPAP2.1	TGACG-motif	cis-acting regulatory element involved in the MeJA-responsiveness
GaPAP2.1	TGACG-motif	cis-acting regulatory element involved in the MeJA-responsiveness
GaPAP2.1	TGACG-motif	cis-acting regulatory element involved in the MeJA-responsiveness
GaPAP2.1	ABRE	cis-acting element involved in the abscisic acid responsiveness
GaPAP2.1	CGTCA-motif	cis-acting regulatory element involved in the MeJA-responsiveness
GaPAP2.1	CGTCA-motif	cis-acting regulatory element involved in the MeJA-responsiveness
GaPAP2.1	CGTCA-motif	cis-acting regulatory element involved in the MeJA-responsiveness
GaPAP2.1	Box_4	part of a conserved DNA module involved in light responsiveness
GaPAP2.1	Box_4	part of a conserved DNA module involved in light responsiveness
GaPAP2.1	Box_4	part of a conserved DNA module involved in light responsiveness
GaPAP2.1	ARE	cis-acting regulatory element essential for the anaerobic induction
GaPAP2.1	ARE	cis-acting regulatory element essential for the anaerobic induction
GaPAP2.1	ARE	cis-acting regulatory element essential for the anaerobic induction
GaPAP2.1	GT1-motif	light responsive element
GaPAP2.1	GT1-motif	light responsive element
GaPAP2.1	GT1-motif	light responsive element
GaPAP2.1	GT1-motif	light responsive element
GaPAP2.1	GT1-motif	light responsive element
GaPAP2.1	GT1-motif	light responsive element
GaPAP2.1	GA-motif	part of a light responsive element
GaPAP2.2	ATCT-motif	part of a conserved DNA module involved in light responsiveness
GaPAP2.2	G-box	cis-acting regulatory element involved in light responsiveness
GaPAP2.2	TCA-element	cis-acting element involved in salicylic acid responsiveness
GaPAP2.2	TCA-element	cis-acting element involved in salicylic acid responsiveness
GaPAP2.2	MBSI	MYB binding site involved in flavonoid biosynthetic genes regulation
GaPAP2.2	ABRE	cis-acting element involved in the abscisic acid responsiveness
GaPAP2.2	ABRE	cis-acting element involved in the abscisic acid responsiveness
GaPAP2.2	ABRE	cis-acting element involved in the abscisic acid responsiveness
GaPAP2.2	ABRE	cis-acting element involved in the abscisic acid responsiveness
GaPAP2.2	GATA-motif	part of a light responsive element
GaPAP2.2	TC-rich_repeats	cis-acting element involved in defense and stress responsiveness
GaPAP2.2	Box_4	part of a conserved DNA module involved in light responsiveness
GaPAP2.2	Box_4	part of a conserved DNA module involved in light responsiveness
GaPAP2.2	Box_4	part of a conserved DNA module involved in light responsiveness
GaPAP2.2	Box_4	part of a conserved DNA module involved in light responsiveness
GaPAP2.2	Box_4	part of a conserved DNA module involved in light responsiveness
GaPAP2.2	Box_4	part of a conserved DNA module involved in light responsiveness
GaPAP2.2	Box_4	part of a conserved DNA module involved in light responsiveness
GaPAP2.2	LTR	cis-acting element involved in low-temperature responsiveness
GaPAP2.2	GCN4_motif	cis-regulatory element involved in endosperm expression
GaPAP2.2	G-Box	cis-acting regulatory element involved in light responsiveness
GaPAP2.2	G-Box	cis-acting regulatory element involved in light responsiveness
GaPAP2.2	G-Box	cis-acting regulatory element involved in light responsiveness
GaPAP2.2	TCT-motif	part of a light responsive element
GaPAP2.2	ARE	cis-acting regulatory element essential for the anaerobic induction
GaPAP2.2	GT1-motif	light responsive element
GaPAP2.2	GT1-motif	light responsive element
GaPAP22	Box_III	protein binding site
GaPAP22	MBS	MYB binding site involved in drought-inducibility
GaPAP22	MBS	MYB binding site involved in drought-inducibility
GaPAP22	chs-CMA1a	part of a light responsive element
GaPAP22	chs-CMA1a	part of a light responsive element
GaPAP22	chs-CMA1a	part of a light responsive element
GaPAP22	chs-CMA1a	part of a light responsive element
GaPAP22	AE-box	part of a module for light response
GaPAP22	AE-box	part of a module for light response
GaPAP22	CAT-box	cis-acting regulatory element related to meristem expression
GaPAP22	TATC-box	cis-acting element involved in gibberellin-responsiveness
GaPAP22	ARE	cis-acting regulatory element essential for the anaerobic induction
GaPAP22	ARE	cis-acting regulatory element essential for the anaerobic induction
GaPAP22	Box_4	part of a conserved DNA module involved in light responsiveness
GaPAP22	Box_4	part of a conserved DNA module involved in light responsiveness
GaPAP22	Box_4	part of a conserved DNA module involved in light responsiveness
GaPAP22	Box_4	part of a conserved DNA module involved in light responsiveness
GaPAP22	Box_4	part of a conserved DNA module involved in light responsiveness
GaPAP22	Box_4	part of a conserved DNA module involved in light responsiveness
GaPAP22	O2-site	cis-acting regulatory element involved in zein metabolism regulation
GaPAP22	O2-site	cis-acting regulatory element involved in zein metabolism regulation
GaPAP28	G-box	cis-acting regulatory element involved in light responsiveness
GaPAP28	G-box	cis-acting regulatory element involved in light responsiveness
GaPAP28	MRE	MYB binding site involved in light responsiveness
GaPAP28	CAT-box	cis-acting regulatory element related to meristem expression
GaPAP28	TCA-element	cis-acting element involved in salicylic acid responsiveness
GaPAP28	TCA-element	cis-acting element involved in salicylic acid responsiveness
GaPAP28	chs-CMA1a	part of a light responsive element
GaPAP28	TGACG-motif	cis-acting regulatory element involved in the MeJA-responsiveness
GaPAP28	AT-rich_element	binding site of AT-rich DNA binding protein (ATBP-1)
GaPAP28	CGTCA-motif	cis-acting regulatory element involved in the MeJA-responsiveness
GaPAP28	ABRE	cis-acting element involved in the abscisic acid responsiveness
GaPAP28	ABRE	cis-acting element involved in the abscisic acid responsiveness
GaPAP28	ABRE	cis-acting element involved in the abscisic acid responsiveness
GaPAP28	O2-site	cis-acting regulatory element involved in zein metabolism regulation
GaPAP28	GATA-motif	part of a light responsive element
GaPAP28	Box_4	part of a conserved DNA module involved in light responsiveness
GaPAP28	Box_4	part of a conserved DNA module involved in light responsiveness
GaPAP28	Box_4	part of a conserved DNA module involved in light responsiveness
GaPAP28	Box_4	part of a conserved DNA module involved in light responsiveness
GaPAP28	Box_4	part of a conserved DNA module involved in light responsiveness
GaPAP28	ARE	cis-acting regulatory element essential for the anaerobic induction
GaPAP28	ARE	cis-acting regulatory element essential for the anaerobic induction
GaPAP28	GT1-motif	light responsive element
GaPAP28	GT1-motif	light responsive element
GaPAP28	TGA-element	auxin-responsive element
GaPAP2.3	circadian	cis-acting regulatory element involved in circadian control
GaPAP2.3	P-box	gibberellin-responsive element
GaPAP2.3	P-box	gibberellin-responsive element
GaPAP2.3	CAT-box	cis-acting regulatory element related to meristem expression
GaPAP2.3	GT1-motif	light responsive element
GaPAP2.3	ARE	cis-acting regulatory element essential for the anaerobic induction
GaPAP2.3	ARE	cis-acting regulatory element essential for the anaerobic induction
GaPAP2.3	TGACG-motif	cis-acting regulatory element involved in the MeJA-responsiveness
GaPAP2.3	TCT-motif	part of a light responsive element
GaPAP2.3	GATA-motif	part of a light responsive element
GaPAP2.3	GATA-motif	part of a light responsive element
GaPAP2.3	CGTCA-motif	cis-acting regulatory element involved in the MeJA-responsiveness
GaPAP2.3	Box_4	part of a conserved DNA module involved in light responsiveness
GaPAP2.3	Box_4	part of a conserved DNA module involved in light responsiveness
GaPAP2.4	TCA-element	cis-acting element involved in salicylic acid responsiveness
GaPAP2.4	MBSI	MYB binding site involved in flavonoid biosynthetic genes regulation
GaPAP2.4	G-box	cis-acting regulatory element involved in light responsiveness
GaPAP2.4	MRE	MYB binding site involved in light responsiveness
GaPAP2.4	MRE	MYB binding site involved in light responsiveness
GaPAP2.4	CAT-box	cis-acting regulatory element related to meristem expression
GaPAP2.4	AE-box	part of a module for light response
GaPAP2.4	HD-Zip_1	element involved in differentiation of the palisade mesophyll cells
GaPAP2.4	GT1-motif	light responsive element
GaPAP2.4	GT1-motif	light responsive element
GaPAP2.4	GT1-motif	light responsive element
GaPAP2.4	GT1-motif	light responsive element
GaPAP2.4	ARE	cis-acting regulatory element essential for the anaerobic induction
GaPAP2.4	ARE	cis-acting regulatory element essential for the anaerobic induction
GaPAP2.4	ARE	cis-acting regulatory element essential for the anaerobic induction
GaPAP2.4	CCAAT-box	MYBHv1 binding site
GaPAP2.4	GA-motif	part of a light responsive element
GaPAP2.4	TCCC-motif	part of a light responsive element
GaPAP2.4	TGACG-motif	cis-acting regulatory element involved in the MeJA-responsiveness
GaPAP2.4	TCT-motif	part of a light responsive element
GaPAP2.4	AT-rich_element	binding site of AT-rich DNA binding protein (ATBP-1)
GaPAP2.4	GATA-motif	part of a light responsive element
GaPAP2.4	CGTCA-motif	cis-acting regulatory element involved in the MeJA-responsiveness
GaPAP2.4	ABRE	cis-acting element involved in the abscisic acid responsiveness
GaPAP2.4	Box_4	part of a conserved DNA module involved in light responsiveness
GaPAP2.4	Box_4	part of a conserved DNA module involved in light responsiveness
GaPAP2.4	Box_4	part of a conserved DNA module involved in light responsiveness
GaPAP3.2	circadian	cis-acting regulatory element involved in circadian control
GaPAP3.2	P-box	gibberellin-responsive element
GaPAP3.2	WUN-motif	wound-responsive element
GaPAP3.2	ARE	cis-acting regulatory element essential for the anaerobic induction
GaPAP3.2	I-box	part of a light responsive element
GaPAP3.2	GCN4_motif	cis-regulatory element involved in endosperm expression
GaPAP3.2	TGACG-motif	cis-acting regulatory element involved in the MeJA-responsiveness
GaPAP3.2	AT-rich_element	binding site of AT-rich DNA binding protein (ATBP-1)
GaPAP3.2	TCT-motif	part of a light responsive element
GaPAP3.2	TCT-motif	part of a light responsive element
GaPAP3.2	CGTCA-motif	cis-acting regulatory element involved in the MeJA-responsiveness
GaPAP3.2	Box_4	part of a conserved DNA module involved in light responsiveness
GaPAP3.2	Box_4	part of a conserved DNA module involved in light responsiveness
GaPAP3.2	Box_4	part of a conserved DNA module involved in light responsiveness
GaPAP2.5	ACE	cis-acting element involved in light responsiveness
GaPAP2.5	G-box	cis-acting regulatory element involved in light responsiveness
GaPAP2.5	MRE	MYB binding site involved in light responsiveness
GaPAP2.5	AE-box	part of a module for light response
GaPAP2.5	Gap-box	part of a light responsive element
GaPAP2.5	MBSI	MYB binding site involved in flavonoid biosynthetic genes regulation
GaPAP2.5	TGACG-motif	cis-acting regulatory element involved in the MeJA-responsiveness
GaPAP2.5	G-Box	cis-acting regulatory element involved in light responsiveness
GaPAP2.5	GCN4_motif	cis-regulatory element involved in endosperm expression
GaPAP2.5	TCT-motif	part of a light responsive element
GaPAP2.5	GATA-motif	part of a light responsive element
GaPAP2.5	TC-rich_repeats	cis-acting element involved in defense and stress responsiveness
GaPAP2.5	AT-rich_sequence	element for maximal elicitor-mediated activation (2copies)
GaPAP2.5	O2-site	cis-acting regulatory element involved in zein metabolism regulation
GaPAP2.5	ABRE	cis-acting element involved in the abscisic acid responsiveness
GaPAP2.5	ABRE	cis-acting element involved in the abscisic acid responsiveness
GaPAP2.5	ABRE	cis-acting element involved in the abscisic acid responsiveness
GaPAP2.5	CGTCA-motif	cis-acting regulatory element involved in the MeJA-responsiveness
GaPAP2.5	Box_4	part of a conserved DNA module involved in light responsiveness
GaPAP2.5	Box_4	part of a conserved DNA module involved in light responsiveness
GaPAP2.5	GT1-motif	light responsive element
GaPAP2.5	GT1-motif	light responsive element
GaPAP2.5	GT1-motif	light responsive element
GaPAP2.5	ARE	cis-acting regulatory element essential for the anaerobic induction
GaPAP2.5	ARE	cis-acting regulatory element essential for the anaerobic induction
GaPAP2.5	ARE	cis-acting regulatory element essential for the anaerobic induction
GaPAP26.1	GT1-motif	light responsive element
GaPAP26.1	ARE	cis-acting regulatory element essential for the anaerobic induction
GaPAP26.1	ARE	cis-acting regulatory element essential for the anaerobic induction
GaPAP26.1	ARE	cis-acting regulatory element essential for the anaerobic induction
GaPAP26.1	ARE	cis-acting regulatory element essential for the anaerobic induction
GaPAP26.1	ARE	cis-acting regulatory element essential for the anaerobic induction
GaPAP26.1	G-Box	cis-acting regulatory element involved in light responsiveness
GaPAP26.1	G-Box	cis-acting regulatory element involved in light responsiveness
GaPAP26.1	G-Box	cis-acting regulatory element involved in light responsiveness
GaPAP26.1	G-Box	cis-acting regulatory element involved in light responsiveness
GaPAP26.1	LTR	cis-acting element involved in low-temperature responsiveness
GaPAP26.1	Box_4	part of a conserved DNA module involved in light responsiveness
GaPAP26.1	Box_4	part of a conserved DNA module involved in light responsiveness
GaPAP26.1	Box_4	part of a conserved DNA module involved in light responsiveness
GaPAP26.1	GATA-motif	part of a light responsive element
GaPAP26.1	ABRE	cis-acting element involved in the abscisic acid responsiveness
GaPAP26.1	ABRE	cis-acting element involved in the abscisic acid responsiveness
GaPAP26.1	ABRE	cis-acting element involved in the abscisic acid responsiveness
GaPAP26.1	ABRE	cis-acting element involved in the abscisic acid responsiveness
GaPAP26.1	ABRE	cis-acting element involved in the abscisic acid responsiveness
GaPAP26.1	ABRE	cis-acting element involved in the abscisic acid responsiveness
GaPAP26.1	ABRE	cis-acting element involved in the abscisic acid responsiveness
GaPAP26.1	ABRE	cis-acting element involved in the abscisic acid responsiveness
GaPAP26.1	MBS	MYB binding site involved in drought-inducibility
GaPAP26.1	TCA-element	cis-acting element involved in salicylic acid responsiveness
GaPAP26.1	A-box	cis-acting regulatory element
GaPAP26.1	Box_III	protein binding site
GaPAP26.1	P-box	gibberellin-responsive element
GaPAP26.1	G-box	cis-acting regulatory element involved in light responsiveness
GaPAP26.1	G-box	cis-acting regulatory element involved in light responsiveness
GaPAP26.1	G-box	cis-acting regulatory element involved in light responsiveness
GaPAP26.1	G-box	cis-acting regulatory element involved in light responsiveness
GaPAP26.1	G-box	cis-acting regulatory element involved in light responsiveness
GaPAP26.1	AE-box	part of a module for light response
GaPAP26.2	MRE	MYB binding site involved in light responsiveness
GaPAP26.2	CAT-box	cis-acting regulatory element related to meristem expression
GaPAP26.2	TCT-motif	part of a light responsive element
GaPAP26.2	TCT-motif	part of a light responsive element
GaPAP26.2	TGACG-motif	cis-acting regulatory element involved in the MeJA-responsiveness
GaPAP26.2	SARE	cis-acting element involved in salicylic acid responsiveness
GaPAP26.2	Box_4	part of a conserved DNA module involved in light responsiveness
GaPAP26.2	Box_4	part of a conserved DNA module involved in light responsiveness
GaPAP26.2	Box_4	part of a conserved DNA module involved in light responsiveness
GaPAP26.2	O2-site	cis-acting regulatory element involved in zein metabolism regulation
GaPAP26.2	CGTCA-motif	cis-acting regulatory element involved in the MeJA-responsiveness
GaPAP26.2	ABRE	cis-acting element involved in the abscisic acid responsiveness
GaPAP26.2	ARE	cis-acting regulatory element essential for the anaerobic induction
GaPAP26.2	ARE	cis-acting regulatory element essential for the anaerobic induction
GaPAP26.2	GT1-motif	light responsive element
GaPAP26.2	GT1-motif	light responsive element
GaPAP26.2	TGA-element	auxin-responsive element
GaPAP26.2	TGA-element	auxin-responsive element
GaPAP26.2	CCAAT-box	MYBHv1 binding site
GaPAP29.1	TCA-element	cis-acting element involved in salicylic acid responsiveness
GaPAP29.1	TCA-element	cis-acting element involved in salicylic acid responsiveness
GaPAP29.1	MBS	MYB binding site involved in drought-inducibility
GaPAP29.1	circadian	cis-acting regulatory element involved in circadian control
GaPAP29.1	chs-CMA2a	part of a light responsive element
GaPAP29.1	P-box	gibberellin-responsive element
GaPAP29.1	MRE	MYB binding site involved in light responsiveness
GaPAP29.1	MRE	MYB binding site involved in light responsiveness
GaPAP29.1	MRE	MYB binding site involved in light responsiveness
GaPAP29.1	AE-box	part of a module for light response
GaPAP29.1	CAT-box	cis-acting regulatory element related to meristem expression
GaPAP29.1	GT1-motif	light responsive element
GaPAP29.1	I-box	part of a light responsive element
GaPAP29.1	GCN4_motif	cis-regulatory element involved in endosperm expression
GaPAP29.1	TCT-motif	part of a light responsive element
GaPAP29.1	TCT-motif	part of a light responsive element
GaPAP29.1	GATA-motif	part of a light responsive element
GaPAP29.1	GATA-motif	part of a light responsive element
GaPAP29.1	GATA-motif	part of a light responsive element
GaPAP29.1	Box_4	part of a conserved DNA module involved in light responsiveness
GaPAP16	P-box	gibberellin-responsive element
GaPAP16	chs-CMA2a	part of a light responsive element
GaPAP16	TCA-element	cis-acting element involved in salicylic acid responsiveness
GaPAP16	AE-box	part of a module for light response
GaPAP16	CAT-box	cis-acting regulatory element related to meristem expression
GaPAP16	CAT-box	cis-acting regulatory element related to meristem expression
GaPAP16	ATCT-motif	part of a conserved DNA module involved in light responsiveness
GaPAP16	ATCT-motif	part of a conserved DNA module involved in light responsiveness
GaPAP16	TATC-box	cis-acting element involved in gibberellin-responsiveness
GaPAP16	ACE	cis-acting element involved in light responsiveness
GaPAP16	CCAAT-box	MYBHv1 binding site
GaPAP16	I-box	part of a light responsive element
GaPAP16	I-box	part of a light responsive element
GaPAP16	ARE	cis-acting regulatory element essential for the anaerobic induction
GaPAP16	ARE	cis-acting regulatory element essential for the anaerobic induction
GaPAP16	ARE	cis-acting regulatory element essential for the anaerobic induction
GaPAP16	GT1-motif	light responsive element
GaPAP16	GT1-motif	light responsive element
GaPAP16	GT1-motif	light responsive element
GaPAP16	GT1-motif	light responsive element
GaPAP16	CGTCA-motif	cis-acting regulatory element involved in the MeJA-responsiveness
GaPAP16	TC-rich_repeats	cis-acting element involved in defense and stress responsiveness
GaPAP16	GATA-motif	part of a light responsive element
GaPAP16	TGACG-motif	cis-acting regulatory element involved in the MeJA-responsiveness
GaPAP20	G-box	cis-acting regulatory element involved in light responsiveness
GaPAP20	CAT-box	cis-acting regulatory element related to meristem expression
GaPAP20	CAT-box	cis-acting regulatory element related to meristem expression
GaPAP20	CAT-box	cis-acting regulatory element related to meristem expression
GaPAP20	ATCT-motif	part of a conserved DNA module involved in light responsiveness
GaPAP20	circadian	cis-acting regulatory element involved in circadian control
GaPAP20	circadian	cis-acting regulatory element involved in circadian control
GaPAP20	TCT-motif	part of a light responsive element
GaPAP20	TCT-motif	part of a light responsive element
GaPAP20	TCT-motif	part of a light responsive element
GaPAP20	TCT-motif	part of a light responsive element
GaPAP20	GCN4_motif	cis-regulatory element involved in endosperm expression
GaPAP20	TGACG-motif	cis-acting regulatory element involved in the MeJA-responsiveness
GaPAP20	Box_4	part of a conserved DNA module involved in light responsiveness
GaPAP20	CGTCA-motif	cis-acting regulatory element involved in the MeJA-responsiveness
GaPAP20	ABRE	cis-acting element involved in the abscisic acid responsiveness
GaPAP20	LS7	part of a light responsive element
GaPAP20	TC-rich_repeats	cis-acting element involved in defense and stress responsiveness
GaPAP20	ARE	cis-acting regulatory element essential for the anaerobic induction
GaPAP20	GT1-motif	light responsive element
GaPAP20	GA-motif	part of a light responsive element
GaPAP20	TGA-element	auxin-responsive element
GaPAP15.2	TCT-motif	part of a light responsive element
GaPAP15.2	LTR	cis-acting element involved in low-temperature responsiveness
GaPAP15.2	G-Box	cis-acting regulatory element involved in light responsiveness
GaPAP15.2	Box_4	part of a conserved DNA module involved in light responsiveness
GaPAP15.2	Box_4	part of a conserved DNA module involved in light responsiveness
GaPAP15.2	Box_4	part of a conserved DNA module involved in light responsiveness
GaPAP15.2	Box_4	part of a conserved DNA module involved in light responsiveness
GaPAP15.2	Box_4	part of a conserved DNA module involved in light responsiveness
GaPAP15.2	Box_4	part of a conserved DNA module involved in light responsiveness
GaPAP15.2	Box_4	part of a conserved DNA module involved in light responsiveness
GaPAP15.2	Box_4	part of a conserved DNA module involved in light responsiveness
GaPAP15.2	ABRE	cis-acting element involved in the abscisic acid responsiveness
GaPAP15.2	ABRE	cis-acting element involved in the abscisic acid responsiveness
GaPAP15.2	ABRE	cis-acting element involved in the abscisic acid responsiveness
GaPAP15.2	ARE	cis-acting regulatory element essential for the anaerobic induction
GaPAP15.2	GT1-motif	light responsive element
GaPAP15.2	GA-motif	part of a light responsive element
GaPAP15.2	G-box	cis-acting regulatory element involved in light responsiveness
GaPAP15.2	G-box	cis-acting regulatory element involved in light responsiveness
GaPAP15.2	G-box	cis-acting regulatory element involved in light responsiveness
GaPAP15.2	MBS	MYB binding site involved in drought-inducibility
GaPAP15.2	circadian	cis-acting regulatory element involved in circadian control
GaPAP15.3	MBS	MYB binding site involved in drought-inducibility
GaPAP15.3	TCA-element	cis-acting element involved in salicylic acid responsiveness
GaPAP15.3	ATC-motif	part of a conserved DNA module involved in light responsiveness
GaPAP15.3	GATT-motif	part of a light responsive element
GaPAP15.3	G-box	cis-acting regulatory element involved in light responsiveness
GaPAP15.3	MRE	MYB binding site involved in light responsiveness
GaPAP15.3	MRE	MYB binding site involved in light responsiveness
GaPAP15.3	GC-motif	enhancer-like element involved in anoxic specific inducibility
GaPAP15.3	LAMP-element	part of a light responsive element
GaPAP15.3	CAT-box	cis-acting regulatory element related to meristem expression
GaPAP15.3	CAT-box	cis-acting regulatory element related to meristem expression
GaPAP15.3	AE-box	part of a module for light response
GaPAP15.3	GT1-motif	light responsive element
GaPAP15.3	GT1-motif	light responsive element
GaPAP15.3	GT1-motif	light responsive element
GaPAP15.3	ARE	cis-acting regulatory element essential for the anaerobic induction
GaPAP15.3	ARE	cis-acting regulatory element essential for the anaerobic induction
GaPAP15.3	ARE	cis-acting regulatory element essential for the anaerobic induction
GaPAP15.3	TCCC-motif	part of a light responsive element
GaPAP15.3	LTR	cis-acting element involved in low-temperature responsiveness
GaPAP17.1	AE-box	part of a module for light response
GaPAP17.1	AE-box	part of a module for light response
GaPAP17.1	CAT-box	cis-acting regulatory element related to meristem expression
GaPAP17.1	G-box	cis-acting regulatory element involved in light responsiveness
GaPAP17.1	G-box	cis-acting regulatory element involved in light responsiveness
GaPAP17.1	G-box	cis-acting regulatory element involved in light responsiveness
GaPAP17.1	G-box	cis-acting regulatory element involved in light responsiveness
GaPAP17.1	TCA-element	cis-acting element involved in salicylic acid responsiveness
GaPAP17.1	AT-rich_sequence	element for maximal elicitor-mediated activation (2copies)
GaPAP17.1	ABRE	cis-acting element involved in the abscisic acid responsiveness
GaPAP17.1	ABRE	cis-acting element involved in the abscisic acid responsiveness
GaPAP17.1	ABRE	cis-acting element involved in the abscisic acid responsiveness
GaPAP17.1	ABRE	cis-acting element involved in the abscisic acid responsiveness
GaPAP17.1	ABRE	cis-acting element involved in the abscisic acid responsiveness
GaPAP17.1	CGTCA-motif	cis-acting regulatory element involved in the MeJA-responsiveness
GaPAP17.1	Box_4	part of a conserved DNA module involved in light responsiveness
GaPAP17.1	Box_4	part of a conserved DNA module involved in light responsiveness
GaPAP17.1	Box_4	part of a conserved DNA module involved in light responsiveness
GaPAP17.1	G-Box	cis-acting regulatory element involved in light responsiveness
GaPAP17.1	G-Box	cis-acting regulatory element involved in light responsiveness
GaPAP17.1	CCAAT-box	MYBHv1 binding site
GaPAP17.1	TGA-element	auxin-responsive element
GaPAP17.1	ARE	cis-acting regulatory element essential for the anaerobic induction
GaPAP17.1	ARE	cis-acting regulatory element essential for the anaerobic induction
GaPAP17.1	ARE	cis-acting regulatory element essential for the anaerobic induction
GaPAP17.1	TATC-box	cis-acting element involved in gibberellin-responsiveness
GaPAP17.1	GC-motif	enhancer-like element involved in anoxic specific inducibility
GaPAP17.1	GC-motif	enhancer-like element involved in anoxic specific inducibility
GaPAP17.1	3-AF1_binding_site	light responsive element
GaPAP17.1	circadian	cis-acting regulatory element involved in circadian control
GaPAP17.1	P-box	gibberellin-responsive element
GaPAP17.1	A-box	cis-acting regulatory element
GaPAP17.1	GATA-motif	part of a light responsive element
GaPAP17.1	TGACG-motif	cis-acting regulatory element involved in the MeJA-responsiveness
GaPAP17.1	I-box	part of a light responsive element
GaPAP17.1	GT1-motif	light responsive element
GaPAP17.1	GT1-motif	light responsive element
GaPAP17.1	GT1-motif	light responsive element
GaPAP17.1	GT1-motif	light responsive element
GaPAP17.2	Gap-box	part of a light responsive element
GaPAP17.2	chs-CMA1a	part of a light responsive element
GaPAP17.2	AuxRR-core	cis-acting regulatory element involved in auxin responsiveness
GaPAP17.2	LTR	cis-acting element involved in low-temperature responsiveness
GaPAP17.2	GCN4_motif	cis-regulatory element involved in endosperm expression
GaPAP17.2	TGACG-motif	cis-acting regulatory element involved in the MeJA-responsiveness
GaPAP17.2	Box_4	part of a conserved DNA module involved in light responsiveness
GaPAP17.2	Box_4	part of a conserved DNA module involved in light responsiveness
GaPAP17.2	Box_4	part of a conserved DNA module involved in light responsiveness
GaPAP17.2	Box_4	part of a conserved DNA module involved in light responsiveness
GaPAP17.2	Box_4	part of a conserved DNA module involved in light responsiveness
GaPAP17.2	Box_4	part of a conserved DNA module involved in light responsiveness
GaPAP17.2	O2-site	cis-acting regulatory element involved in zein metabolism regulation
GaPAP17.2	CGTCA-motif	cis-acting regulatory element involved in the MeJA-responsiveness
GaPAP17.2	ARE	cis-acting regulatory element essential for the anaerobic induction
GaPAP17.2	ARE	cis-acting regulatory element essential for the anaerobic induction
GaPAP17.2	ARE	cis-acting regulatory element essential for the anaerobic induction
GaPAP17.2	ARE	cis-acting regulatory element essential for the anaerobic induction
GaPAP17.2	ARE	cis-acting regulatory element essential for the anaerobic induction
GaPAP17.2	GT1-motif	light responsive element
GaPAP17.2	TGA-element	auxin-responsive element
GaPAP1.1	TCCC-motif	part of a light responsive element
GaPAP1.1	TCCC-motif	part of a light responsive element
GaPAP1.1	GA-motif	part of a light responsive element
GaPAP1.1	GT1-motif	light responsive element
GaPAP1.1	GT1-motif	light responsive element
GaPAP1.1	AT1-motif	part of a light responsive module
GaPAP1.1	Box_4	part of a conserved DNA module involved in light responsiveness
GaPAP1.1	Box_4	part of a conserved DNA module involved in light responsiveness
GaPAP1.1	Box_4	part of a conserved DNA module involved in light responsiveness
GaPAP1.1	O2-site	cis-acting regulatory element involved in zein metabolism regulation
GaPAP1.1	ABRE	cis-acting element involved in the abscisic acid responsiveness
GaPAP1.1	ABRE	cis-acting element involved in the abscisic acid responsiveness
GaPAP1.1	GATA-motif	part of a light responsive element
GaPAP1.1	AT-rich_element	binding site of AT-rich DNA binding protein (ATBP-1)
GaPAP1.1	AT-rich_element	binding site of AT-rich DNA binding protein (ATBP-1)
GaPAP1.1	LTR	cis-acting element involved in low-temperature responsiveness
GaPAP1.1	GCN4_motif	cis-regulatory element involved in endosperm expression
GaPAP1.1	G-Box	cis-acting regulatory element involved in light responsiveness
GaPAP1.1	G-Box	cis-acting regulatory element involved in light responsiveness
GaPAP1.1	MBSI	MYB binding site involved in flavonoid biosynthetic genes regulation
GaPAP1.1	MBS	MYB binding site involved in drought-inducibility
GaPAP1.1	chs-CMA1a	part of a light responsive element
GaPAP1.1	TCA-element	cis-acting element involved in salicylic acid responsiveness
GaPAP1.1	TCA-element	cis-acting element involved in salicylic acid responsiveness
GaPAP1.1	TCA-element	cis-acting element involved in salicylic acid responsiveness
GaPAP1.1	HD-Zip_1	element involved in differentiation of the palisade mesophyll cells
GaPAP1.1	MRE	MYB binding site involved in light responsiveness
GaPAP1.1	G-box	cis-acting regulatory element involved in light responsiveness
GaPAP29.2	G-box	cis-acting regulatory element involved in light responsiveness
GaPAP29.2	MBS	MYB binding site involved in drought-inducibility
GaPAP29.2	MBSI	MYB binding site involved in flavonoid biosynthetic genes regulation
GaPAP29.2	TCA-element	cis-acting element involved in salicylic acid responsiveness
GaPAP29.2	Box_4	part of a conserved DNA module involved in light responsiveness
GaPAP29.2	Box_4	part of a conserved DNA module involved in light responsiveness
GaPAP29.2	Box_4	part of a conserved DNA module involved in light responsiveness
GaPAP29.2	Box_4	part of a conserved DNA module involved in light responsiveness
GaPAP29.2	Box_4	part of a conserved DNA module involved in light responsiveness
GaPAP29.2	GATA-motif	part of a light responsive element
GaPAP29.2	ABRE	cis-acting element involved in the abscisic acid responsiveness
GaPAP29.2	CGTCA-motif	cis-acting regulatory element involved in the MeJA-responsiveness
GaPAP29.2	CGTCA-motif	cis-acting regulatory element involved in the MeJA-responsiveness
GaPAP29.2	O2-site	cis-acting regulatory element involved in zein metabolism regulation
GaPAP29.2	TGACG-motif	cis-acting regulatory element involved in the MeJA-responsiveness
GaPAP29.2	TGACG-motif	cis-acting regulatory element involved in the MeJA-responsiveness
GaPAP29.2	I-box	part of a light responsive element
GaPAP29.2	I-box	part of a light responsive element
GaPAP29.2	TGA-element	auxin-responsive element
GaPAP29.2	CCAAT-box	MYBHv1 binding site
GaPAP29.2	GT1-motif	light responsive element
GaPAP1.2	MRE	MYB binding site involved in light responsiveness
GaPAP1.2	G-box	cis-acting regulatory element involved in light responsiveness
GaPAP1.2	G-box	cis-acting regulatory element involved in light responsiveness
GaPAP1.2	G-box	cis-acting regulatory element involved in light responsiveness
GaPAP1.2	I-box	part of a light responsive element
GaPAP1.2	GT1-motif	light responsive element
GaPAP1.2	ARE	cis-acting regulatory element essential for the anaerobic induction
GaPAP1.2	O2-site	cis-acting regulatory element involved in zein metabolism regulation
GaPAP1.2	ABRE	cis-acting element involved in the abscisic acid responsiveness
GaPAP1.2	ABRE	cis-acting element involved in the abscisic acid responsiveness
GaPAP1.2	ABRE	cis-acting element involved in the abscisic acid responsiveness
GaPAP1.2	ABRE	cis-acting element involved in the abscisic acid responsiveness
GaPAP1.2	CGTCA-motif	cis-acting regulatory element involved in the MeJA-responsiveness
GaPAP1.2	Box_4	part of a conserved DNA module involved in light responsiveness
GaPAP1.2	Box_4	part of a conserved DNA module involved in light responsiveness
GaPAP1.2	TGACG-motif	cis-acting regulatory element involved in the MeJA-responsiveness
GaPAP1.2	G-Box	cis-acting regulatory element involved in light responsiveness
GaPAP1.2	CAG-motif	part of a light response element
GaPAP27.3	circadian	cis-acting regulatory element involved in circadian control
GaPAP27.3	MRE	MYB binding site involved in light responsiveness
GaPAP27.3	MRE	MYB binding site involved in light responsiveness
GaPAP27.3	LAMP-element	part of a light responsive element
GaPAP27.3	ATCT-motif	part of a conserved DNA module involved in light responsiveness
GaPAP27.3	ATCT-motif	part of a conserved DNA module involved in light responsiveness
GaPAP27.3	CAT-box	cis-acting regulatory element related to meristem expression
GaPAP27.3	GT1-motif	light responsive element
GaPAP27.3	GT1-motif	light responsive element
GaPAP27.3	ARE	cis-acting regulatory element essential for the anaerobic induction
GaPAP27.3	TCT-motif	part of a light responsive element
GaPAP27.3	TGACG-motif	cis-acting regulatory element involved in the MeJA-responsiveness
GaPAP27.3	LTR	cis-acting element involved in low-temperature responsiveness
GaPAP27.3	Box_4	part of a conserved DNA module involved in light responsiveness
GaPAP27.3	Box_4	part of a conserved DNA module involved in light responsiveness
GaPAP27.3	Box_4	part of a conserved DNA module involved in light responsiveness
GaPAP27.3	AT1-motif	part of a light responsive module
GaPAP27.3	TC-rich_repeats	cis-acting element involved in defense and stress responsiveness
GaPAP27.3	CGTCA-motif	cis-acting regulatory element involved in the MeJA-responsiveness
GaPAP2.6	GA-motif	part of a light responsive element
GaPAP2.6	ARE	cis-acting regulatory element essential for the anaerobic induction
GaPAP2.6	ARE	cis-acting regulatory element essential for the anaerobic induction
GaPAP2.6	ARE	cis-acting regulatory element essential for the anaerobic induction
GaPAP2.6	Box_4	part of a conserved DNA module involved in light responsiveness
GaPAP2.6	Box_4	part of a conserved DNA module involved in light responsiveness
GaPAP2.6	O2-site	cis-acting regulatory element involved in zein metabolism regulation
GaPAP2.6	ABRE	cis-acting element involved in the abscisic acid responsiveness
GaPAP2.6	CGTCA-motif	cis-acting regulatory element involved in the MeJA-responsiveness
GaPAP2.6	CGTCA-motif	cis-acting regulatory element involved in the MeJA-responsiveness
GaPAP2.6	TCT-motif	part of a light responsive element
GaPAP2.6	TCT-motif	part of a light responsive element
GaPAP2.6	TGACG-motif	cis-acting regulatory element involved in the MeJA-responsiveness
GaPAP2.6	TGACG-motif	cis-acting regulatory element involved in the MeJA-responsiveness
GaPAP2.6	G-Box	cis-acting regulatory element involved in light responsiveness
GaPAP2.6	LTR	cis-acting element involved in low-temperature responsiveness
GaPAP2.6	TGA-box	part of an auxin-responsive element
GaPAP2.6	AuxRR-core	cis-acting regulatory element involved in auxin responsiveness
GaPAP2.6	TCA-element	cis-acting element involved in salicylic acid responsiveness
GaPAP2.6	GARE-motif	gibberellin-responsive element
GaPAP2.6	AE-box	part of a module for light response
GaPAP2.6	MRE	MYB binding site involved in light responsiveness
GaPAP2.6	MRE	MYB binding site involved in light responsiveness
GaPAP2.7	AE-box	part of a module for light response
GaPAP2.7	MSA-like	cis-acting element involved in cell cycle regulation
GaPAP2.7	Box_4	part of a conserved DNA module involved in light responsiveness
GaPAP2.7	Box_4	part of a conserved DNA module involved in light responsiveness
GaPAP2.7	Box_4	part of a conserved DNA module involved in light responsiveness
GaPAP2.7	Box_4	part of a conserved DNA module involved in light responsiveness
GaPAP2.7	Box_4	part of a conserved DNA module involved in light responsiveness
GaPAP2.7	Box_4	part of a conserved DNA module involved in light responsiveness
GaPAP2.7	CGTCA-motif	cis-acting regulatory element involved in the MeJA-responsiveness
GaPAP2.7	GATA-motif	part of a light responsive element
GaPAP2.7	TCT-motif	part of a light responsive element
GaPAP2.7	TCT-motif	part of a light responsive element
GaPAP2.7	TCT-motif	part of a light responsive element
GaPAP2.7	TGACG-motif	cis-acting regulatory element involved in the MeJA-responsiveness
GaPAP2.7	CCAAT-box	MYBHv1 binding site
GaPAP2.7	GT1-motif	light responsive element
GaPAP2.7	GT1-motif	light responsive element
GaPAP2.7	GT1-motif	light responsive element
GaPAP1.3	TC-rich_repeats	cis-acting element involved in defense and stress responsiveness
GaPAP1.3	LS7	part of a light responsive element
GaPAP1.3	ABRE	cis-acting element involved in the abscisic acid responsiveness
GaPAP1.3	ABRE	cis-acting element involved in the abscisic acid responsiveness
GaPAP1.3	CGTCA-motif	cis-acting regulatory element involved in the MeJA-responsiveness
GaPAP1.3	O2-site	cis-acting regulatory element involved in zein metabolism regulation
GaPAP1.3	Box_4	part of a conserved DNA module involved in light responsiveness
GaPAP1.3	Box_4	part of a conserved DNA module involved in light responsiveness
GaPAP1.3	Box_4	part of a conserved DNA module involved in light responsiveness
GaPAP1.3	Box_4	part of a conserved DNA module involved in light responsiveness
GaPAP1.3	Box_4	part of a conserved DNA module involved in light responsiveness
GaPAP1.3	G-Box	cis-acting regulatory element involved in light responsiveness
GaPAP1.3	TGACG-motif	cis-acting regulatory element involved in the MeJA-responsiveness
GaPAP1.3	TCT-motif	part of a light responsive element
GaPAP1.3	I-box	part of a light responsive element
GaPAP1.3	GT1-motif	light responsive element
GaPAP1.3	GT1-motif	light responsive element
GaPAP1.3	ARE	cis-acting regulatory element essential for the anaerobic induction
GaPAP1.3	ARE	cis-acting regulatory element essential for the anaerobic induction
GaPAP1.3	ARE	cis-acting regulatory element essential for the anaerobic induction
GaPAP1.3	ARE	cis-acting regulatory element essential for the anaerobic induction
GaPAP1.3	ARE	cis-acting regulatory element essential for the anaerobic induction
GaPAP1.3	ARE	cis-acting regulatory element essential for the anaerobic induction
GaPAP1.3	Sp1	light responsive element
GaPAP1.3	Sp1	light responsive element
GaPAP1.3	LAMP-element	part of a light responsive element
GaPAP1.3	G-box	cis-acting regulatory element involved in light responsiveness
GaPAP1.3	G-box	cis-acting regulatory element involved in light responsiveness
GaPAP1.3	G-box	cis-acting regulatory element involved in light responsiveness
GaPAP1.3	circadian	cis-acting regulatory element involved in circadian control
GaPAP1.3	chs-CMA2a	part of a light responsive element
GaPAP1.3	chs-CMA2a	part of a light responsive element
GaPAP1.3	Box_III	protein binding site
GaPAP1.3	TGA-box	part of an auxin-responsive element
GaPAP18	circadian	cis-acting regulatory element involved in circadian control
GaPAP18	G-box	cis-acting regulatory element involved in light responsiveness
GaPAP18	HD-Zip_1	element involved in differentiation of the palisade mesophyll cells
GaPAP18	CAT-box	cis-acting regulatory element related to meristem expression
GaPAP18	ARE	cis-acting regulatory element essential for the anaerobic induction
GaPAP18	ARE	cis-acting regulatory element essential for the anaerobic induction
GaPAP18	ARE	cis-acting regulatory element essential for the anaerobic induction
GaPAP18	GA-motif	part of a light responsive element
GaPAP18	GA-motif	part of a light responsive element
GaPAP18	3-AF3_binding_site	part of a conserved DNA module array (CMA3)
GaPAP18	AT-rich_element	binding site of AT-rich DNA binding protein (ATBP-1)
GaPAP18	TCT-motif	part of a light responsive element
GaPAP18	GCN4_motif	cis-regulatory element involved in endosperm expression
GaPAP18	TGACG-motif	cis-acting regulatory element involved in the MeJA-responsiveness
GaPAP18	Box_4	part of a conserved DNA module involved in light responsiveness
GaPAP18	Box_4	part of a conserved DNA module involved in light responsiveness
GaPAP18	Box_4	part of a conserved DNA module involved in light responsiveness
GaPAP18	Box_4	part of a conserved DNA module involved in light responsiveness
GaPAP18	Box_4	part of a conserved DNA module involved in light responsiveness
GaPAP18	CGTCA-motif	cis-acting regulatory element involved in the MeJA-responsiveness
GaPAP18	ABRE	cis-acting element involved in the abscisic acid responsiveness
GaPAP18	GATA-motif	part of a light responsive element
GaPAP18	TC-rich_repeats	cis-acting element involved in defense and stress responsiveness
GaPAP26.3	MBS	MYB binding site involved in drought-inducibility
GaPAP26.3	P-box	gibberellin-responsive element
GaPAP26.3	GT1-motif	light responsive element
GaPAP26.3	TGA-element	auxin-responsive element
GaPAP26.3	TCCC-motif	part of a light responsive element
GaPAP26.3	GCN4_motif	cis-regulatory element involved in endosperm expression
GaPAP26.3	GCN4_motif	cis-regulatory element involved in endosperm expression
GaPAP26.3	LTR	cis-acting element involved in low-temperature responsiveness
GaPAP26.3	TGACG-motif	cis-acting regulatory element involved in the MeJA-responsiveness
GaPAP26.3	CGTCA-motif	cis-acting regulatory element involved in the MeJA-responsiveness
GaPAP26.3	TC-rich_repeats	cis-acting element involved in defense and stress responsiveness
GaPAP26.3	GATA-motif	part of a light responsive element
GaPAP26.3	AT1-motif	part of a light responsive module
GaPAP26.3	Box_4	part of a conserved DNA module involved in light responsiveness
GaPAP26.3	Box_4	part of a conserved DNA module involved in light responsiveness
GaPAP26.3	Box_4	part of a conserved DNA module involved in light responsiveness
GaPAP26.3	Box_4	part of a conserved DNA module involved in light responsiveness
GaPAP26.3	Box_4	part of a conserved DNA module involved in light responsiveness
GaPAP26.3	Box_4	part of a conserved DNA module involved in light responsiveness
GaPAP26.3	Box_4	part of a conserved DNA module involved in light responsiveness
GbPAP3.1.1	GARE-motif	gibberellin-responsive element
GbPAP3.1.1	GARE-motif	gibberellin-responsive element
GbPAP3.1.1	TCA-element	cis-acting element involved in salicylic acid responsiveness
GbPAP3.1.1	GT1-motif	light responsive element
GbPAP3.1.1	CGTCA-motif	cis-acting regulatory element involved in the MeJA-responsiveness
GbPAP3.1.1	CGTCA-motif	cis-acting regulatory element involved in the MeJA-responsiveness
GbPAP3.1.1	Box_4	part of a conserved DNA module involved in light responsiveness
GbPAP3.1.1	Box_4	part of a conserved DNA module involved in light responsiveness
GbPAP3.1.1	Box_4	part of a conserved DNA module involved in light responsiveness
GbPAP3.1.1	G-Box	cis-acting regulatory element involved in light responsiveness
GbPAP3.1.1	ABRE	cis-acting element involved in the abscisic acid responsiveness
GbPAP3.1.1	ABRE	cis-acting element involved in the abscisic acid responsiveness
GbPAP3.1.1	ABRE	cis-acting element involved in the abscisic acid responsiveness
GbPAP3.1.1	ARE	cis-acting regulatory element essential for the anaerobic induction
GbPAP3.1.1	ARE	cis-acting regulatory element essential for the anaerobic induction
GbPAP3.1.1	ARE	cis-acting regulatory element essential for the anaerobic induction
GbPAP3.1.1	TGA-box	part of an auxin-responsive element
GbPAP3.1.1	3-AF1_binding_site	light responsive element
GbPAP3.1.1	MBS	MYB binding site involved in drought-inducibility
GbPAP3.1.1	MBS	MYB binding site involved in drought-inducibility
GbPAP3.1.1	G-box	cis-acting regulatory element involved in light responsiveness
GbPAP3.1.1	G-box	cis-acting regulatory element involved in light responsiveness
GbPAP3.1.1	G-box	cis-acting regulatory element involved in light responsiveness
GbPAP3.1.1	ATC-motif	part of a conserved DNA module involved in light responsiveness
GbPAP3.1.1	TGACG-motif	cis-acting regulatory element involved in the MeJA-responsiveness
GbPAP3.1.1	TGACG-motif	cis-acting regulatory element involved in the MeJA-responsiveness
GbPAP22.1.1	L-box	part of a light responsive element
GbPAP22.1.1	Box_4	part of a conserved DNA module involved in light responsiveness
GbPAP22.1.1	Box_4	part of a conserved DNA module involved in light responsiveness
GbPAP22.1.1	Box_4	part of a conserved DNA module involved in light responsiveness
GbPAP22.1.1	Box_4	part of a conserved DNA module involved in light responsiveness
GbPAP22.1.1	CCAAT-box	MYBHv1 binding site
GbPAP22.1.1	ARE	cis-acting regulatory element essential for the anaerobic induction
GbPAP22.1.1	ARE	cis-acting regulatory element essential for the anaerobic induction
GbPAP22.1.1	ARE	cis-acting regulatory element essential for the anaerobic induction
GbPAP22.1.1	ARE	cis-acting regulatory element essential for the anaerobic induction
GbPAP22.1.1	ABRE	cis-acting element involved in the abscisic acid responsiveness
GbPAP22.1.1	ABRE	cis-acting element involved in the abscisic acid responsiveness
GbPAP22.1.1	ABRE	cis-acting element involved in the abscisic acid responsiveness
GbPAP22.1.1	O2-site	cis-acting regulatory element involved in zein metabolism regulation
GbPAP22.1.1	LTR	cis-acting element involved in low-temperature responsiveness
GbPAP22.1.1	LTR	cis-acting element involved in low-temperature responsiveness
GbPAP22.1.1	ACE	cis-acting element involved in light responsiveness
GbPAP22.1.1	LS7	part of a light responsive element
GbPAP22.1.1	MBSI	MYB binding site involved in flavonoid biosynthetic genes regulation
GbPAP22.1.1	TCA-element	cis-acting element involved in salicylic acid responsiveness
GbPAP22.1.1	GT1-motif	light responsive element
GbPAP22.1.1	CGTCA-motif	cis-acting regulatory element involved in the MeJA-responsiveness
GbPAP22.1.1	TGACG-motif	cis-acting regulatory element involved in the MeJA-responsiveness
GbPAP22.1.1	AT-rich_element	binding site of AT-rich DNA binding protein (ATBP-1)
GbPAP22.1.1	CAT-box	cis-acting regulatory element related to meristem expression
GbPAP22.1.1	TC-rich_repeats	cis-acting element involved in defense and stress responsiveness
GbPAP22.1.1	AE-box	part of a module for light response
GbPAP22.1.1	AE-box	part of a module for light response
GbPAP22.1.1	MBS	MYB binding site involved in drought-inducibility
GbPAP22.1.1	MBS	MYB binding site involved in drought-inducibility
GbPAP22.1.1	AuxRR-core	cis-acting regulatory element involved in auxin responsiveness
GbPAP22.1.1	G-box	cis-acting regulatory element involved in light responsiveness
GbPAP22.1.1	G-box	cis-acting regulatory element involved in light responsiveness
GbPAP22.1.1	G-box	cis-acting regulatory element involved in light responsiveness
GbPAP15.1.1	GT1-motif	light responsive element
GbPAP15.1.1	GT1-motif	light responsive element
GbPAP15.1.1	Box_4	part of a conserved DNA module involved in light responsiveness
GbPAP15.1.1	Box_4	part of a conserved DNA module involved in light responsiveness
GbPAP15.1.1	Box_4	part of a conserved DNA module involved in light responsiveness
GbPAP15.1.1	Box_4	part of a conserved DNA module involved in light responsiveness
GbPAP15.1.1	Box_4	part of a conserved DNA module involved in light responsiveness
GbPAP15.1.1	Box_4	part of a conserved DNA module involved in light responsiveness
GbPAP15.1.1	ARE	cis-acting regulatory element essential for the anaerobic induction
GbPAP15.1.1	ARE	cis-acting regulatory element essential for the anaerobic induction
GbPAP15.1.1	ARE	cis-acting regulatory element essential for the anaerobic induction
GbPAP15.1.1	ARE	cis-acting regulatory element essential for the anaerobic induction
GbPAP15.1.1	ARE	cis-acting regulatory element essential for the anaerobic induction
GbPAP15.1.1	O2-site	cis-acting regulatory element involved in zein metabolism regulation
GbPAP15.1.1	O2-site	cis-acting regulatory element involved in zein metabolism regulation
GbPAP15.1.1	circadian	cis-acting regulatory element involved in circadian control
GbPAP15.1.1	ACE	cis-acting element involved in light responsiveness
GbPAP15.1.1	TCT-motif	part of a light responsive element
GbPAP15.1.1	3-AF1_binding_site	light responsive element
GbPAP15.1.1	MBS	MYB binding site involved in drought-inducibility
GbPAP15.1.1	GATA-motif	part of a light responsive element
GbPAP15.1.1	CAT-box	cis-acting regulatory element related to meristem expression
GbPAP27.1.1	ABRE	cis-acting element involved in the abscisic acid responsiveness
GbPAP27.1.1	ABRE	cis-acting element involved in the abscisic acid responsiveness
GbPAP27.1.1	ARE	cis-acting regulatory element essential for the anaerobic induction
GbPAP27.1.1	G-Box	cis-acting regulatory element involved in light responsiveness
GbPAP27.1.1	G-Box	cis-acting regulatory element involved in light responsiveness
GbPAP27.1.1	Box_4	part of a conserved DNA module involved in light responsiveness
GbPAP27.1.1	Box_4	part of a conserved DNA module involved in light responsiveness
GbPAP27.1.1	Box_4	part of a conserved DNA module involved in light responsiveness
GbPAP27.1.1	Box_4	part of a conserved DNA module involved in light responsiveness
GbPAP27.1.1	ATCT-motif	part of a conserved DNA module involved in light responsiveness
GbPAP27.1.1	ATCT-motif	part of a conserved DNA module involved in light responsiveness
GbPAP27.1.1	TCA-element	cis-acting element involved in salicylic acid responsiveness
GbPAP27.1.1	GT1-motif	light responsive element
GbPAP27.1.1	GT1-motif	light responsive element
GbPAP27.1.1	GT1-motif	light responsive element
GbPAP27.1.1	GT1-motif	light responsive element
GbPAP27.1.1	I-box	part of a light responsive element
GbPAP27.1.1	I-box	part of a light responsive element
GbPAP27.1.1	GA-motif	part of a light responsive element
GbPAP27.1.1	AE-box	part of a module for light response
GbPAP27.1.1	P-box	gibberellin-responsive element
GbPAP27.1.1	AuxRR-core	cis-acting regulatory element involved in auxin responsiveness
GbPAP27.2.1	O2-site	cis-acting regulatory element involved in zein metabolism regulation
GbPAP27.2.1	G-Box	cis-acting regulatory element involved in light responsiveness
GbPAP27.2.1	G-Box	cis-acting regulatory element involved in light responsiveness
GbPAP27.2.1	CCAAT-box	MYBHv1 binding site
GbPAP27.2.1	ABRE	cis-acting element involved in the abscisic acid responsiveness
GbPAP27.2.1	ABRE	cis-acting element involved in the abscisic acid responsiveness
GbPAP27.2.1	ABRE	cis-acting element involved in the abscisic acid responsiveness
GbPAP27.2.1	ARE	cis-acting regulatory element essential for the anaerobic induction
GbPAP27.2.1	ARE	cis-acting regulatory element essential for the anaerobic induction
GbPAP27.2.1	ARE	cis-acting regulatory element essential for the anaerobic induction
GbPAP27.2.1	Box_4	part of a conserved DNA module involved in light responsiveness
GbPAP27.2.1	TATC-box	cis-acting element involved in gibberellin-responsiveness
GbPAP27.2.1	MBSI	MYB binding site involved in flavonoid biosynthetic genes regulation
GbPAP27.2.1	TC-rich_repeats	cis-acting element involved in defense and stress responsiveness
GbPAP27.2.1	SARE	cis-acting element involved in salicylic acid responsiveness
GbPAP27.2.1	I-box	part of a light responsive element
GbPAP27.2.1	G-box	cis-acting regulatory element involved in light responsiveness
GbPAP27.2.1	G-box	cis-acting regulatory element involved in light responsiveness
GbPAP27.2.1	G-box	cis-acting regulatory element involved in light responsiveness
GbPAP27.2.1	GC-motif	enhancer-like element involved in anoxic specific inducibility
GbPAP27.2.1	MBS	MYB binding site involved in drought-inducibility
GbPAP27.2.1	TGA-element	auxin-responsive element
GbPAP27.2.1	GATA-motif	part of a light responsive element
GbPAP27.2.1	3-AF1_binding_site	light responsive element
GbPAP27.2.1	AE-box	part of a module for light response
GbPAPF2.1.1	GA-motif	part of a light responsive element
GbPAPF2.1.1	TGACG-motif	cis-acting regulatory element involved in the MeJA-responsiveness
GbPAPF2.1.1	TGACG-motif	cis-acting regulatory element involved in the MeJA-responsiveness
GbPAPF2.1.1	P-box	gibberellin-responsive element
GbPAPF2.1.1	P-box	gibberellin-responsive element
GbPAPF2.1.1	P-box	gibberellin-responsive element
GbPAPF2.1.1	MBS	MYB binding site involved in drought-inducibility
GbPAPF2.1.1	G-box	cis-acting regulatory element involved in light responsiveness
GbPAPF2.1.1	G-box	cis-acting regulatory element involved in light responsiveness
GbPAPF2.1.1	AE-box	part of a module for light response
GbPAPF2.1.1	ATCT-motif	part of a conserved DNA module involved in light responsiveness
GbPAPF2.1.1	LTR	cis-acting element involved in low-temperature responsiveness
GbPAPF2.1.1	LTR	cis-acting element involved in low-temperature responsiveness
GbPAPF2.1.1	A-box	cis-acting regulatory element
GbPAPF2.1.1	Box_4	part of a conserved DNA module involved in light responsiveness
GbPAPF2.1.1	Box_4	part of a conserved DNA module involved in light responsiveness
GbPAPF2.1.1	Box_4	part of a conserved DNA module involved in light responsiveness
GbPAPF2.1.1	Box_4	part of a conserved DNA module involved in light responsiveness
GbPAPF2.1.1	ABRE	cis-acting element involved in the abscisic acid responsiveness
GbPAPF2.1.1	ABRE	cis-acting element involved in the abscisic acid responsiveness
GbPAPF2.1.1	ARE	cis-acting regulatory element essential for the anaerobic induction
GbPAPF2.1.1	ARE	cis-acting regulatory element essential for the anaerobic induction
GbPAPF2.1.1	ARE	cis-acting regulatory element essential for the anaerobic induction
GbPAPF2.1.1	MRE	MYB binding site involved in light responsiveness
GbPAPF2.1.1	GT1-motif	light responsive element
GbPAPF2.1.1	GT1-motif	light responsive element
GbPAPF2.1.1	GT1-motif	light responsive element
GbPAPF2.1.1	GT1-motif	light responsive element
GbPAPF2.1.1	GT1-motif	light responsive element
GbPAPF2.1.1	GT1-motif	light responsive element
GbPAPF2.1.1	CGTCA-motif	cis-acting regulatory element involved in the MeJA-responsiveness
GbPAPF2.1.1	CGTCA-motif	cis-acting regulatory element involved in the MeJA-responsiveness
GbPAPF2.1.1	TCA-element	cis-acting element involved in salicylic acid responsiveness
GbPAPF2.1.1	TCA-element	cis-acting element involved in salicylic acid responsiveness
GbPAPF2.2.1	GCN4_motif	cis-regulatory element involved in endosperm expression
GbPAPF2.2.1	ATCT-motif	part of a conserved DNA module involved in light responsiveness
GbPAPF2.2.1	LTR	cis-acting element involved in low-temperature responsiveness
GbPAPF2.2.1	Box_4	part of a conserved DNA module involved in light responsiveness
GbPAPF2.2.1	Box_4	part of a conserved DNA module involved in light responsiveness
GbPAPF2.2.1	Box_4	part of a conserved DNA module involved in light responsiveness
GbPAPF2.2.1	Box_4	part of a conserved DNA module involved in light responsiveness
GbPAPF2.2.1	Box_4	part of a conserved DNA module involved in light responsiveness
GbPAPF2.2.1	Box_4	part of a conserved DNA module involved in light responsiveness
GbPAPF2.2.1	Box_4	part of a conserved DNA module involved in light responsiveness
GbPAPF2.2.1	Box_4	part of a conserved DNA module involved in light responsiveness
GbPAPF2.2.1	G-Box	cis-acting regulatory element involved in light responsiveness
GbPAPF2.2.1	G-Box	cis-acting regulatory element involved in light responsiveness
GbPAPF2.2.1	G-Box	cis-acting regulatory element involved in light responsiveness
GbPAPF2.2.1	ABRE	cis-acting element involved in the abscisic acid responsiveness
GbPAPF2.2.1	ABRE	cis-acting element involved in the abscisic acid responsiveness
GbPAPF2.2.1	ABRE	cis-acting element involved in the abscisic acid responsiveness
GbPAPF2.2.1	ABRE	cis-acting element involved in the abscisic acid responsiveness
GbPAPF2.2.1	ARE	cis-acting regulatory element essential for the anaerobic induction
GbPAPF2.2.1	GT1-motif	light responsive element
GbPAPF2.2.1	GT1-motif	light responsive element
GbPAPF2.2.1	MBSI	MYB binding site involved in flavonoid biosynthetic genes regulation
GbPAPF2.2.1	TCA-element	cis-acting element involved in salicylic acid responsiveness
GbPAPF2.2.1	TCA-element	cis-acting element involved in salicylic acid responsiveness
GbPAPF2.2.1	TC-rich_repeats	cis-acting element involved in defense and stress responsiveness
GbPAPF2.2.1	GATA-motif	part of a light responsive element
GbPAPF2.2.1	G-box	cis-acting regulatory element involved in light responsiveness
GbPAPF2.2.1	TCT-motif	part of a light responsive element
GbPAP22.2.1	TGACG-motif	cis-acting regulatory element involved in the MeJA-responsiveness
GbPAP22.2.1	chs-CMA1a	part of a light responsive element
GbPAP22.2.1	chs-CMA1a	part of a light responsive element
GbPAP22.2.1	chs-CMA1a	part of a light responsive element
GbPAP22.2.1	chs-CMA1a	part of a light responsive element
GbPAP22.2.1	CAT-box	cis-acting regulatory element related to meristem expression
GbPAP22.2.1	AE-box	part of a module for light response
GbPAP22.2.1	AE-box	part of a module for light response
GbPAP22.2.1	Box_III	protein binding site
GbPAP22.2.1	MBS	MYB binding site involved in drought-inducibility
GbPAP22.2.1	MBS	MYB binding site involved in drought-inducibility
GbPAP22.2.1	ARE	cis-acting regulatory element essential for the anaerobic induction
GbPAP22.2.1	ARE	cis-acting regulatory element essential for the anaerobic induction
GbPAP22.2.1	Box_4	part of a conserved DNA module involved in light responsiveness
GbPAP22.2.1	Box_4	part of a conserved DNA module involved in light responsiveness
GbPAP22.2.1	Box_4	part of a conserved DNA module involved in light responsiveness
GbPAP22.2.1	Box_4	part of a conserved DNA module involved in light responsiveness
GbPAP22.2.1	Box_4	part of a conserved DNA module involved in light responsiveness
GbPAP22.2.1	Box_4	part of a conserved DNA module involved in light responsiveness
GbPAP22.2.1	ACE	cis-acting element involved in light responsiveness
GbPAP22.2.1	O2-site	cis-acting regulatory element involved in zein metabolism regulation
GbPAP22.2.1	TATC-box	cis-acting element involved in gibberellin-responsiveness
GbPAP22.2.1	CGTCA-motif	cis-acting regulatory element involved in the MeJA-responsiveness
GbPAPF2.3.1	GATA-motif	part of a light responsive element
GbPAPF2.3.1	GATA-motif	part of a light responsive element
GbPAPF2.3.1	GATA-motif	part of a light responsive element
GbPAPF2.3.1	P-box	gibberellin-responsive element
GbPAPF2.3.1	P-box	gibberellin-responsive element
GbPAPF2.3.1	TCT-motif	part of a light responsive element
GbPAPF2.3.1	TCT-motif	part of a light responsive element
GbPAPF2.3.1	CAT-box	cis-acting regulatory element related to meristem expression
GbPAPF2.3.1	TGACG-motif	cis-acting regulatory element involved in the MeJA-responsiveness
GbPAPF2.3.1	CGTCA-motif	cis-acting regulatory element involved in the MeJA-responsiveness
GbPAPF2.3.1	GT1-motif	light responsive element
GbPAPF2.3.1	circadian	cis-acting regulatory element involved in circadian control
GbPAPF2.3.1	ARE	cis-acting regulatory element essential for the anaerobic induction
GbPAPF2.3.1	ARE	cis-acting regulatory element essential for the anaerobic induction
GbPAPF2.3.1	Box_4	part of a conserved DNA module involved in light responsiveness
GbPAPF2.3.1	Box_4	part of a conserved DNA module involved in light responsiveness
GbPAPF2.3.1	Box_4	part of a conserved DNA module involved in light responsiveness
GbPAPF2.4.1	Box_4	part of a conserved DNA module involved in light responsiveness
GbPAPF2.4.1	Box_4	part of a conserved DNA module involved in light responsiveness
GbPAPF2.4.1	Box_4	part of a conserved DNA module involved in light responsiveness
GbPAPF2.4.1	CCAAT-box	MYBHv1 binding site
GbPAPF2.4.1	MRE	MYB binding site involved in light responsiveness
GbPAPF2.4.1	MRE	MYB binding site involved in light responsiveness
GbPAPF2.4.1	ARE	cis-acting regulatory element essential for the anaerobic induction
GbPAPF2.4.1	ARE	cis-acting regulatory element essential for the anaerobic induction
GbPAPF2.4.1	ARE	cis-acting regulatory element essential for the anaerobic induction
GbPAPF2.4.1	ABRE	cis-acting element involved in the abscisic acid responsiveness
GbPAPF2.4.1	MBSI	MYB binding site involved in flavonoid biosynthetic genes regulation
GbPAPF2.4.1	TCA-element	cis-acting element involved in salicylic acid responsiveness
GbPAPF2.4.1	HD-Zip_1	element involved in differentiation of the palisade mesophyll cells
GbPAPF2.4.1	GT1-motif	light responsive element
GbPAPF2.4.1	GT1-motif	light responsive element
GbPAPF2.4.1	GT1-motif	light responsive element
GbPAPF2.4.1	GT1-motif	light responsive element
GbPAPF2.4.1	GT1-motif	light responsive element
GbPAPF2.4.1	CGTCA-motif	cis-acting regulatory element involved in the MeJA-responsiveness
GbPAPF2.4.1	TGACG-motif	cis-acting regulatory element involved in the MeJA-responsiveness
GbPAPF2.4.1	AT-rich_element	binding site of AT-rich DNA binding protein (ATBP-1)
GbPAPF2.4.1	DRE	cis-acting element involved in dehydration, low-temp, salt stresses
GbPAPF2.4.1	TCCC-motif	part of a light responsive element
GbPAPF2.4.1	CAT-box	cis-acting regulatory element related to meristem expression
GbPAPF2.4.1	GA-motif	part of a light responsive element
GbPAPF2.4.1	AE-box	part of a module for light response
GbPAPF2.4.1	TCT-motif	part of a light responsive element
GbPAPF2.4.1	GATA-motif	part of a light responsive element
GbPAPF2.4.1	G-box	cis-acting regulatory element involved in light responsiveness
GbPAP3.2.1	GATA-motif	part of a light responsive element
GbPAP3.2.1	P-box	gibberellin-responsive element
GbPAP3.2.1	TCT-motif	part of a light responsive element
GbPAP3.2.1	TCT-motif	part of a light responsive element
GbPAP3.2.1	I-box	part of a light responsive element
GbPAP3.2.1	AT-rich_element	binding site of AT-rich DNA binding protein (ATBP-1)
GbPAP3.2.1	LTR	cis-acting element involved in low-temperature responsiveness
GbPAP3.2.1	WUN-motif	wound-responsive element
GbPAP3.2.1	circadian	cis-acting regulatory element involved in circadian control
GbPAP3.2.1	GCN4_motif	cis-regulatory element involved in endosperm expression
GbPAP3.2.1	ABRE	cis-acting element involved in the abscisic acid responsiveness
GbPAP3.2.1	ARE	cis-acting regulatory element essential for the anaerobic induction
GbPAP3.2.1	CCAAT-box	MYBHv1 binding site
GbPAP3.2.1	G-Box	cis-acting regulatory element involved in light responsiveness
GbPAP3.2.1	Box_4	part of a conserved DNA module involved in light responsiveness
GbPAP3.2.1	Box_4	part of a conserved DNA module involved in light responsiveness
GbPAP3.2.1	Box_4	part of a conserved DNA module involved in light responsiveness
GbPAP28.1.1	GATA-motif	part of a light responsive element
GbPAP28.1.1	G-box	cis-acting regulatory element involved in light responsiveness
GbPAP28.1.1	G-box	cis-acting regulatory element involved in light responsiveness
GbPAP28.1.1	AT-rich_element	binding site of AT-rich DNA binding protein (ATBP-1)
GbPAP28.1.1	chs-CMA1a	part of a light responsive element
GbPAP28.1.1	TGACG-motif	cis-acting regulatory element involved in the MeJA-responsiveness
GbPAP28.1.1	CAT-box	cis-acting regulatory element related to meristem expression
GbPAP28.1.1	TCA-element	cis-acting element involved in salicylic acid responsiveness
GbPAP28.1.1	TCA-element	cis-acting element involved in salicylic acid responsiveness
GbPAP28.1.1	GT1-motif	light responsive element
GbPAP28.1.1	GT1-motif	light responsive element
GbPAP28.1.1	GT1-motif	light responsive element
GbPAP28.1.1	CGTCA-motif	cis-acting regulatory element involved in the MeJA-responsiveness
GbPAP28.1.1	Box_4	part of a conserved DNA module involved in light responsiveness
GbPAP28.1.1	Box_4	part of a conserved DNA module involved in light responsiveness
GbPAP28.1.1	Box_4	part of a conserved DNA module involved in light responsiveness
GbPAP28.1.1	Box_4	part of a conserved DNA module involved in light responsiveness
GbPAP28.1.1	Box_4	part of a conserved DNA module involved in light responsiveness
GbPAP28.1.1	Box_4	part of a conserved DNA module involved in light responsiveness
GbPAP28.1.1	MRE	MYB binding site involved in light responsiveness
GbPAP28.1.1	ABRE	cis-acting element involved in the abscisic acid responsiveness
GbPAP28.1.1	ABRE	cis-acting element involved in the abscisic acid responsiveness
GbPAP28.1.1	ABRE	cis-acting element involved in the abscisic acid responsiveness
GbPAP28.1.1	ARE	cis-acting regulatory element essential for the anaerobic induction
GbPAP28.1.1	ARE	cis-acting regulatory element essential for the anaerobic induction
GbPAP28.1.1	O2-site	cis-acting regulatory element involved in zein metabolism regulation
GbPAPF2.5.1	G-box	cis-acting regulatory element involved in light responsiveness
GbPAPF2.5.1	AT-rich_sequence	element for maximal elicitor-mediated activation (2copies)
GbPAPF2.5.1	GATA-motif	part of a light responsive element
GbPAPF2.5.1	TCT-motif	part of a light responsive element
GbPAPF2.5.1	AE-box	part of a module for light response
GbPAPF2.5.1	TC-rich_repeats	cis-acting element involved in defense and stress responsiveness
GbPAPF2.5.1	TC-rich_repeats	cis-acting element involved in defense and stress responsiveness
GbPAPF2.5.1	GT1-motif	light responsive element
GbPAPF2.5.1	GT1-motif	light responsive element
GbPAPF2.5.1	GT1-motif	light responsive element
GbPAPF2.5.1	Gap-box	part of a light responsive element
GbPAPF2.5.1	MRE	MYB binding site involved in light responsiveness
GbPAPF2.5.1	G-Box	cis-acting regulatory element involved in light responsiveness
GbPAPF2.5.1	ABRE	cis-acting element involved in the abscisic acid responsiveness
GbPAPF2.5.1	ABRE	cis-acting element involved in the abscisic acid responsiveness
GbPAPF2.5.1	ABRE	cis-acting element involved in the abscisic acid responsiveness
GbPAPF2.5.1	ARE	cis-acting regulatory element essential for the anaerobic induction
GbPAPF2.5.1	ARE	cis-acting regulatory element essential for the anaerobic induction
GbPAPF2.5.1	ARE	cis-acting regulatory element essential for the anaerobic induction
GbPAPF2.5.1	Box_4	part of a conserved DNA module involved in light responsiveness
GbPAP26.1.1	TCA-element	cis-acting element involved in salicylic acid responsiveness
GbPAP26.1.1	GT1-motif	light responsive element
GbPAP26.1.1	Box_4	part of a conserved DNA module involved in light responsiveness
GbPAP26.1.1	Box_4	part of a conserved DNA module involved in light responsiveness
GbPAP26.1.1	ABRE	cis-acting element involved in the abscisic acid responsiveness
GbPAP26.1.1	ABRE	cis-acting element involved in the abscisic acid responsiveness
GbPAP26.1.1	ABRE	cis-acting element involved in the abscisic acid responsiveness
GbPAP26.1.1	ABRE	cis-acting element involved in the abscisic acid responsiveness
GbPAP26.1.1	ABRE	cis-acting element involved in the abscisic acid responsiveness
GbPAP26.1.1	ABRE	cis-acting element involved in the abscisic acid responsiveness
GbPAP26.1.1	ARE	cis-acting regulatory element essential for the anaerobic induction
GbPAP26.1.1	ARE	cis-acting regulatory element essential for the anaerobic induction
GbPAP26.1.1	ARE	cis-acting regulatory element essential for the anaerobic induction
GbPAP26.1.1	ARE	cis-acting regulatory element essential for the anaerobic induction
GbPAP26.1.1	G-Box	cis-acting regulatory element involved in light responsiveness
GbPAP26.1.1	G-Box	cis-acting regulatory element involved in light responsiveness
GbPAP26.1.1	G-Box	cis-acting regulatory element involved in light responsiveness
GbPAP26.1.1	LTR	cis-acting element involved in low-temperature responsiveness
GbPAP26.1.1	LTR	cis-acting element involved in low-temperature responsiveness
GbPAP26.1.1	A-box	cis-acting regulatory element
GbPAP26.1.1	AE-box	part of a module for light response
GbPAP26.1.1	Box_III	protein binding site
GbPAP26.1.1	GATA-motif	part of a light responsive element
GbPAP26.1.1	GATA-motif	part of a light responsive element
GbPAP26.1.1	P-box	gibberellin-responsive element
GbPAP26.1.1	TGA-element	auxin-responsive element
GbPAP26.1.1	MBS	MYB binding site involved in drought-inducibility
GbPAP26.1.1	G-box	cis-acting regulatory element involved in light responsiveness
GbPAP26.1.1	G-box	cis-acting regulatory element involved in light responsiveness
GbPAP26.1.1	G-box	cis-acting regulatory element involved in light responsiveness
GbPAP26.1.1	G-box	cis-acting regulatory element involved in light responsiveness
GbPAP26.2.1	TCT-motif	part of a light responsive element
GbPAP26.2.1	TGA-element	auxin-responsive element
GbPAP26.2.1	TGA-element	auxin-responsive element
GbPAP26.2.1	TGACG-motif	cis-acting regulatory element involved in the MeJA-responsiveness
GbPAP26.2.1	TGACG-motif	cis-acting regulatory element involved in the MeJA-responsiveness
GbPAP26.2.1	SARE	cis-acting element involved in salicylic acid responsiveness
GbPAP26.2.1	TCA-element	cis-acting element involved in salicylic acid responsiveness
GbPAP26.2.1	GT1-motif	light responsive element
GbPAP26.2.1	GT1-motif	light responsive element
GbPAP26.2.1	CGTCA-motif	cis-acting regulatory element involved in the MeJA-responsiveness
GbPAP26.2.1	CGTCA-motif	cis-acting regulatory element involved in the MeJA-responsiveness
GbPAP26.2.1	Box_4	part of a conserved DNA module involved in light responsiveness
GbPAP26.2.1	Box_4	part of a conserved DNA module involved in light responsiveness
GbPAP26.2.1	Box_4	part of a conserved DNA module involved in light responsiveness
GbPAP26.2.1	CCAAT-box	MYBHv1 binding site
GbPAP26.2.1	MRE	MYB binding site involved in light responsiveness
GbPAP26.2.1	ABRE	cis-acting element involved in the abscisic acid responsiveness
GbPAP26.2.1	ARE	cis-acting regulatory element essential for the anaerobic induction
GbPAP26.2.1	ARE	cis-acting regulatory element essential for the anaerobic induction
GbPAP26.2.1	ARE	cis-acting regulatory element essential for the anaerobic induction
GbPAP26.2.1	ARE	cis-acting regulatory element essential for the anaerobic induction
GbPAP26.2.1	O2-site	cis-acting regulatory element involved in zein metabolism regulation
GbPAP26.2.1	GCN4_motif	cis-regulatory element involved in endosperm expression
GbPAP26.2.1	LTR	cis-acting element involved in low-temperature responsiveness
GbPAP29.1.1	TCT-motif	part of a light responsive element
GbPAP29.1.1	TCT-motif	part of a light responsive element
GbPAP29.1.1	P-box	gibberellin-responsive element
GbPAP29.1.1	chs-CMA2a	part of a light responsive element
GbPAP29.1.1	MBS	MYB binding site involved in drought-inducibility
GbPAP29.1.1	GATA-motif	part of a light responsive element
GbPAP29.1.1	GATA-motif	part of a light responsive element
GbPAP29.1.1	GATA-motif	part of a light responsive element
GbPAP29.1.1	I-box	part of a light responsive element
GbPAP29.1.1	CAT-box	cis-acting regulatory element related to meristem expression
GbPAP29.1.1	TCCC-motif	part of a light responsive element
GbPAP29.1.1	TCA-element	cis-acting element involved in salicylic acid responsiveness
GbPAP29.1.1	TCA-element	cis-acting element involved in salicylic acid responsiveness
GbPAP29.1.1	GT1-motif	light responsive element
GbPAP29.1.1	MRE	MYB binding site involved in light responsiveness
GbPAP29.1.1	MRE	MYB binding site involved in light responsiveness
GbPAP29.1.1	Box_4	part of a conserved DNA module involved in light responsiveness
GbPAP29.1.1	circadian	cis-acting regulatory element involved in circadian control
GbPAP29.1.1	GCN4_motif	cis-regulatory element involved in endosperm expression
GbPAP16.1.1	CAT-box	cis-acting regulatory element related to meristem expression
GbPAP16.1.1	CAT-box	cis-acting regulatory element related to meristem expression
GbPAP16.1.1	TC-rich_repeats	cis-acting element involved in defense and stress responsiveness
GbPAP16.1.1	TGACG-motif	cis-acting regulatory element involved in the MeJA-responsiveness
GbPAP16.1.1	I-box	part of a light responsive element
GbPAP16.1.1	I-box	part of a light responsive element
GbPAP16.1.1	chs-CMA2a	part of a light responsive element
GbPAP16.1.1	P-box	gibberellin-responsive element
GbPAP16.1.1	GATA-motif	part of a light responsive element
GbPAP16.1.1	G-box	cis-acting regulatory element involved in light responsiveness
GbPAP16.1.1	AE-box	part of a module for light response
GbPAP16.1.1	LTR	cis-acting element involved in low-temperature responsiveness
GbPAP16.1.1	ATCT-motif	part of a conserved DNA module involved in light responsiveness
GbPAP16.1.1	ACE	cis-acting element involved in light responsiveness
GbPAP16.1.1	Box_4	part of a conserved DNA module involved in light responsiveness
GbPAP16.1.1	Box_4	part of a conserved DNA module involved in light responsiveness
GbPAP16.1.1	G-Box	cis-acting regulatory element involved in light responsiveness
GbPAP16.1.1	ABRE	cis-acting element involved in the abscisic acid responsiveness
GbPAP16.1.1	ABRE	cis-acting element involved in the abscisic acid responsiveness
GbPAP16.1.1	ARE	cis-acting regulatory element essential for the anaerobic induction
GbPAP16.1.1	ARE	cis-acting regulatory element essential for the anaerobic induction
GbPAP16.1.1	ARE	cis-acting regulatory element essential for the anaerobic induction
GbPAP16.1.1	GT1-motif	light responsive element
GbPAP16.1.1	GT1-motif	light responsive element
GbPAP16.1.1	CGTCA-motif	cis-acting regulatory element involved in the MeJA-responsiveness
GbPAP16.1.1	TCA-element	cis-acting element involved in salicylic acid responsiveness
GbPAP20.1	LS7	part of a light responsive element
GbPAP20.1	CGTCA-motif	cis-acting regulatory element involved in the MeJA-responsiveness
GbPAP20.1	GT1-motif	light responsive element
GbPAP20.1	ARE	cis-acting regulatory element essential for the anaerobic induction
GbPAP20.1	ABRE	cis-acting element involved in the abscisic acid responsiveness
GbPAP20.1	Box_4	part of a conserved DNA module involved in light responsiveness
GbPAP20.1	Gap-box	part of a light responsive element
GbPAP20.1	ATCT-motif	part of a conserved DNA module involved in light responsiveness
GbPAP20.1	GCN4_motif	cis-regulatory element involved in endosperm expression
GbPAP20.1	TCT-motif	part of a light responsive element
GbPAP20.1	TCT-motif	part of a light responsive element
GbPAP20.1	TCT-motif	part of a light responsive element
GbPAP20.1	TCT-motif	part of a light responsive element
GbPAP20.1	G-box	cis-acting regulatory element involved in light responsiveness
GbPAP20.1	TGA-element	auxin-responsive element
GbPAP20.1	TGACG-motif	cis-acting regulatory element involved in the MeJA-responsiveness
GbPAP20.1	CAT-box	cis-acting regulatory element related to meristem expression
GbPAP20.1	CAT-box	cis-acting regulatory element related to meristem expression
GbPAP20.1	CAT-box	cis-acting regulatory element related to meristem expression
GbPAP20.1	GA-motif	part of a light responsive element
GbPAP20.1	TC-rich_repeats	cis-acting element involved in defense and stress responsiveness
GbPAP15.2.1	I-box	part of a light responsive element
GbPAP15.2.1	TGACG-motif	cis-acting regulatory element involved in the MeJA-responsiveness
GbPAP15.2.1	GA-motif	part of a light responsive element
GbPAP15.2.1	TCT-motif	part of a light responsive element
GbPAP15.2.1	G-box	cis-acting regulatory element involved in light responsiveness
GbPAP15.2.1	MBS	MYB binding site involved in drought-inducibility
GbPAP15.2.1	ABRE	cis-acting element involved in the abscisic acid responsiveness
GbPAP15.2.1	ABRE	cis-acting element involved in the abscisic acid responsiveness
GbPAP15.2.1	G-Box	cis-acting regulatory element involved in light responsiveness
GbPAP15.2.1	Box_4	part of a conserved DNA module involved in light responsiveness
GbPAP15.2.1	Box_4	part of a conserved DNA module involved in light responsiveness
GbPAP15.2.1	Box_4	part of a conserved DNA module involved in light responsiveness
GbPAP15.2.1	Box_4	part of a conserved DNA module involved in light responsiveness
GbPAP15.2.1	Box_4	part of a conserved DNA module involved in light responsiveness
GbPAP15.2.1	Box_4	part of a conserved DNA module involved in light responsiveness
GbPAP15.2.1	Box_4	part of a conserved DNA module involved in light responsiveness
GbPAP15.2.1	Box_4	part of a conserved DNA module involved in light responsiveness
GbPAP15.2.1	Box_4	part of a conserved DNA module involved in light responsiveness
GbPAP15.2.1	circadian	cis-acting regulatory element involved in circadian control
GbPAP15.2.1	CGTCA-motif	cis-acting regulatory element involved in the MeJA-responsiveness
GbPAP15.2.1	GT1-motif	light responsive element
GbPAP17.1.1	TCA-element	cis-acting element involved in salicylic acid responsiveness
GbPAP17.1.1	TATC-box	cis-acting element involved in gibberellin-responsiveness
GbPAP17.1.1	CGTCA-motif	cis-acting regulatory element involved in the MeJA-responsiveness
GbPAP17.1.1	GT1-motif	light responsive element
GbPAP17.1.1	GT1-motif	light responsive element
GbPAP17.1.1	GT1-motif	light responsive element
GbPAP17.1.1	ARE	cis-acting regulatory element essential for the anaerobic induction
GbPAP17.1.1	ARE	cis-acting regulatory element essential for the anaerobic induction
GbPAP17.1.1	ARE	cis-acting regulatory element essential for the anaerobic induction
GbPAP17.1.1	G-Box	cis-acting regulatory element involved in light responsiveness
GbPAP17.1.1	G-Box	cis-acting regulatory element involved in light responsiveness
GbPAP17.1.1	G-Box	cis-acting regulatory element involved in light responsiveness
GbPAP17.1.1	A-box	cis-acting regulatory element
GbPAP17.1.1	circadian	cis-acting regulatory element involved in circadian control
GbPAP17.1.1	3-AF1_binding_site	light responsive element
GbPAP17.1.1	G-box	cis-acting regulatory element involved in light responsiveness
GbPAP17.1.1	G-box	cis-acting regulatory element involved in light responsiveness
GbPAP17.1.1	G-box	cis-acting regulatory element involved in light responsiveness
GbPAP17.1.1	G-box	cis-acting regulatory element involved in light responsiveness
GbPAP17.1.1	G-box	cis-acting regulatory element involved in light responsiveness
GbPAP17.1.1	G-box	cis-acting regulatory element involved in light responsiveness
GbPAP17.1.1	GATA-motif	part of a light responsive element
GbPAP17.1.1	I-box	part of a light responsive element
GbPAP17.1.1	ABRE	cis-acting element involved in the abscisic acid responsiveness
GbPAP17.1.1	ABRE	cis-acting element involved in the abscisic acid responsiveness
GbPAP17.1.1	ABRE	cis-acting element involved in the abscisic acid responsiveness
GbPAP17.1.1	ABRE	cis-acting element involved in the abscisic acid responsiveness
GbPAP17.1.1	ABRE	cis-acting element involved in the abscisic acid responsiveness
GbPAP17.1.1	ABRE	cis-acting element involved in the abscisic acid responsiveness
GbPAP17.1.1	ABRE	cis-acting element involved in the abscisic acid responsiveness
GbPAP17.1.1	ABRE	cis-acting element involved in the abscisic acid responsiveness
GbPAP17.1.1	ABRE	cis-acting element involved in the abscisic acid responsiveness
GbPAP17.1.1	Box_4	part of a conserved DNA module involved in light responsiveness
GbPAP17.1.1	Box_4	part of a conserved DNA module involved in light responsiveness
GbPAP17.1.1	Box_4	part of a conserved DNA module involved in light responsiveness
GbPAP17.1.1	TCT-motif	part of a light responsive element
GbPAP17.1.1	AE-box	part of a module for light response
GbPAP17.1.1	AE-box	part of a module for light response
GbPAP17.1.1	TGA-element	auxin-responsive element
GbPAP17.1.1	GC-motif	enhancer-like element involved in anoxic specific inducibility
GbPAP17.1.1	GC-motif	enhancer-like element involved in anoxic specific inducibility
GbPAP17.1.1	P-box	gibberellin-responsive element
GbPAP17.1.1	TGACG-motif	cis-acting regulatory element involved in the MeJA-responsiveness
GbPAP17.1.1	CAT-box	cis-acting regulatory element related to meristem expression
GbPAP15.3.1	MRE	MYB binding site involved in light responsiveness
GbPAP15.3.1	ARE	cis-acting regulatory element essential for the anaerobic induction
GbPAP15.3.1	Box_4	part of a conserved DNA module involved in light responsiveness
GbPAP15.3.1	Box_4	part of a conserved DNA module involved in light responsiveness
GbPAP15.3.1	Box_4	part of a conserved DNA module involved in light responsiveness
GbPAP15.3.1	Box_4	part of a conserved DNA module involved in light responsiveness
GbPAP15.3.1	Box_4	part of a conserved DNA module involved in light responsiveness
GbPAP15.3.1	Box_4	part of a conserved DNA module involved in light responsiveness
GbPAP15.3.1	TCA-element	cis-acting element involved in salicylic acid responsiveness
GbPAP15.3.1	CGTCA-motif	cis-acting regulatory element involved in the MeJA-responsiveness
GbPAP15.3.1	GT1-motif	light responsive element
GbPAP15.3.1	GT1-motif	light responsive element
GbPAP15.3.1	GT1-motif	light responsive element
GbPAP15.3.1	GT1-motif	light responsive element
GbPAP15.3.1	TGACG-motif	cis-acting regulatory element involved in the MeJA-responsiveness
GbPAP15.3.1	chs-CMA1a	part of a light responsive element
GbPAP15.3.1	TC-rich_repeats	cis-acting element involved in defense and stress responsiveness
GbPAP15.3.1	TC-rich_repeats	cis-acting element involved in defense and stress responsiveness
GbPAP15.3.1	TCT-motif	part of a light responsive element
GbPAP29.2.1	TGA-element	auxin-responsive element
GbPAP29.2.1	MBS	MYB binding site involved in drought-inducibility
GbPAP29.2.1	GATA-motif	part of a light responsive element
GbPAP29.2.1	G-box	cis-acting regulatory element involved in light responsiveness
GbPAP29.2.1	G-box	cis-acting regulatory element involved in light responsiveness
GbPAP29.2.1	TGACG-motif	cis-acting regulatory element involved in the MeJA-responsiveness
GbPAP29.2.1	TGACG-motif	cis-acting regulatory element involved in the MeJA-responsiveness
GbPAP29.2.1	I-box	part of a light responsive element
GbPAP29.2.1	I-box	part of a light responsive element
GbPAP29.2.1	GT1-motif	light responsive element
GbPAP29.2.1	CGTCA-motif	cis-acting regulatory element involved in the MeJA-responsiveness
GbPAP29.2.1	CGTCA-motif	cis-acting regulatory element involved in the MeJA-responsiveness
GbPAP29.2.1	MBSI	MYB binding site involved in flavonoid biosynthetic genes regulation
GbPAP29.2.1	TCA-element	cis-acting element involved in salicylic acid responsiveness
GbPAP29.2.1	O2-site	cis-acting regulatory element involved in zein metabolism regulation
GbPAP29.2.1	Box_4	part of a conserved DNA module involved in light responsiveness
GbPAP29.2.1	Box_4	part of a conserved DNA module involved in light responsiveness
GbPAP29.2.1	Box_4	part of a conserved DNA module involved in light responsiveness
GbPAP29.2.1	Box_4	part of a conserved DNA module involved in light responsiveness
GbPAP29.2.1	Box_4	part of a conserved DNA module involved in light responsiveness
GbPAP29.2.1	CCAAT-box	MYBHv1 binding site
GbPAP29.2.1	ABRE	cis-acting element involved in the abscisic acid responsiveness
GbPAP29.2.1	ABRE	cis-acting element involved in the abscisic acid responsiveness
GbPAP1.1.1	HD-Zip_1	element involved in differentiation of the palisade mesophyll cells
GbPAP1.1.1	TCA-element	cis-acting element involved in salicylic acid responsiveness
GbPAP1.1.1	TCA-element	cis-acting element involved in salicylic acid responsiveness
GbPAP1.1.1	MBSI	MYB binding site involved in flavonoid biosynthetic genes regulation
GbPAP1.1.1	GT1-motif	light responsive element
GbPAP1.1.1	ARE	cis-acting regulatory element essential for the anaerobic induction
GbPAP1.1.1	ABRE	cis-acting element involved in the abscisic acid responsiveness
GbPAP1.1.1	MRE	MYB binding site involved in light responsiveness
GbPAP1.1.1	G-Box	cis-acting regulatory element involved in light responsiveness
GbPAP1.1.1	Box_4	part of a conserved DNA module involved in light responsiveness
GbPAP1.1.1	Box_4	part of a conserved DNA module involved in light responsiveness
GbPAP1.1.1	O2-site	cis-acting regulatory element involved in zein metabolism regulation
GbPAP1.1.1	GCN4_motif	cis-regulatory element involved in endosperm expression
GbPAP1.1.1	G-box	cis-acting regulatory element involved in light responsiveness
GbPAP1.1.1	GATA-motif	part of a light responsive element
GbPAP1.1.1	AT-rich_element	binding site of AT-rich DNA binding protein (ATBP-1)
GbPAP1.1.1	AT-rich_element	binding site of AT-rich DNA binding protein (ATBP-1)
GbPAP1.1.1	TCCC-motif	part of a light responsive element
GbPAP1.1.1	TCCC-motif	part of a light responsive element
GbPAP17.2.1	GT1-motif	light responsive element
GbPAP17.2.1	CGTCA-motif	cis-acting regulatory element involved in the MeJA-responsiveness
GbPAP17.2.1	LTR	cis-acting element involved in low-temperature responsiveness
GbPAP17.2.1	O2-site	cis-acting regulatory element involved in zein metabolism regulation
GbPAP17.2.1	GCN4_motif	cis-regulatory element involved in endosperm expression
GbPAP17.2.1	Gap-box	part of a light responsive element
GbPAP17.2.1	Box_4	part of a conserved DNA module involved in light responsiveness
GbPAP17.2.1	Box_4	part of a conserved DNA module involved in light responsiveness
GbPAP17.2.1	Box_4	part of a conserved DNA module involved in light responsiveness
GbPAP17.2.1	Box_4	part of a conserved DNA module involved in light responsiveness
GbPAP17.2.1	Box_4	part of a conserved DNA module involved in light responsiveness
GbPAP17.2.1	Box_4	part of a conserved DNA module involved in light responsiveness
GbPAP17.2.1	ARE	cis-acting regulatory element essential for the anaerobic induction
GbPAP17.2.1	ARE	cis-acting regulatory element essential for the anaerobic induction
GbPAP17.2.1	ARE	cis-acting regulatory element essential for the anaerobic induction
GbPAP17.2.1	ARE	cis-acting regulatory element essential for the anaerobic induction
GbPAP17.2.1	ARE	cis-acting regulatory element essential for the anaerobic induction
GbPAP17.2.1	ARE	cis-acting regulatory element essential for the anaerobic induction
GbPAP17.2.1	ARE	cis-acting regulatory element essential for the anaerobic induction
GbPAP17.2.1	AuxRR-core	cis-acting regulatory element involved in auxin responsiveness
GbPAP17.2.1	TGA-element	auxin-responsive element
GbPAP17.2.1	TGACG-motif	cis-acting regulatory element involved in the MeJA-responsiveness
GbPAP17.2.1	chs-CMA1a	part of a light responsive element
GbPAP27.3.1	TCT-motif	part of a light responsive element
GbPAP27.3.1	G-box	cis-acting regulatory element involved in light responsiveness
GbPAP27.3.1	G-box	cis-acting regulatory element involved in light responsiveness
GbPAP27.3.1	G-box	cis-acting regulatory element involved in light responsiveness
GbPAP27.3.1	TGACG-motif	cis-acting regulatory element involved in the MeJA-responsiveness
GbPAP27.3.1	GT1-motif	light responsive element
GbPAP27.3.1	CGTCA-motif	cis-acting regulatory element involved in the MeJA-responsiveness
GbPAP27.3.1	Box_4	part of a conserved DNA module involved in light responsiveness
GbPAP27.3.1	Box_4	part of a conserved DNA module involved in light responsiveness
GbPAP27.3.1	Box_4	part of a conserved DNA module involved in light responsiveness
GbPAP27.3.1	G-Box	cis-acting regulatory element involved in light responsiveness
GbPAP27.3.1	MRE	MYB binding site involved in light responsiveness
GbPAP27.3.1	ARE	cis-acting regulatory element essential for the anaerobic induction
GbPAP27.3.1	ABRE	cis-acting element involved in the abscisic acid responsiveness
GbPAP27.3.1	ABRE	cis-acting element involved in the abscisic acid responsiveness
GbPAP27.3.1	ABRE	cis-acting element involved in the abscisic acid responsiveness
GbPAP27.3.1	ABRE	cis-acting element involved in the abscisic acid responsiveness
GbPAP27.3.1	O2-site	cis-acting regulatory element involved in zein metabolism regulation
GbPAP27.4.1	TCT-motif	part of a light responsive element
GbPAP27.4.1	TCT-motif	part of a light responsive element
GbPAP27.4.1	Box_III	protein binding site
GbPAP27.4.1	G-box	cis-acting regulatory element involved in light responsiveness
GbPAP27.4.1	G-box	cis-acting regulatory element involved in light responsiveness
GbPAP27.4.1	G-box	cis-acting regulatory element involved in light responsiveness
GbPAP27.4.1	G-box	cis-acting regulatory element involved in light responsiveness
GbPAP27.4.1	P-box	gibberellin-responsive element
GbPAP27.4.1	SARE	cis-acting element involved in salicylic acid responsiveness
GbPAP27.4.1	TGACG-motif	cis-acting regulatory element involved in the MeJA-responsiveness
GbPAP27.4.1	TGACG-motif	cis-acting regulatory element involved in the MeJA-responsiveness
GbPAP27.4.1	AT-rich_element	binding site of AT-rich DNA binding protein (ATBP-1)
GbPAP27.4.1	TCA-element	cis-acting element involved in salicylic acid responsiveness
GbPAP27.4.1	TCA-element	cis-acting element involved in salicylic acid responsiveness
GbPAP27.4.1	TATC-box	cis-acting element involved in gibberellin-responsiveness
GbPAP27.4.1	CGTCA-motif	cis-acting regulatory element involved in the MeJA-responsiveness
GbPAP27.4.1	CGTCA-motif	cis-acting regulatory element involved in the MeJA-responsiveness
GbPAP27.4.1	GT1-motif	light responsive element
GbPAP27.4.1	ABRE	cis-acting element involved in the abscisic acid responsiveness
GbPAP27.4.1	ABRE	cis-acting element involved in the abscisic acid responsiveness
GbPAP27.4.1	ABRE	cis-acting element involved in the abscisic acid responsiveness
GbPAP27.4.1	ARE	cis-acting regulatory element essential for the anaerobic induction
GbPAP27.4.1	Box_4	part of a conserved DNA module involved in light responsiveness
GbPAP27.4.1	Box_4	part of a conserved DNA module involved in light responsiveness
GbPAP27.4.1	Box_4	part of a conserved DNA module involved in light responsiveness
GbPAP27.4.1	Box_4	part of a conserved DNA module involved in light responsiveness
GbPAP27.4.1	Box_4	part of a conserved DNA module involved in light responsiveness
GbPAP27.4.1	Box_4	part of a conserved DNA module involved in light responsiveness
GbPAP27.4.1	Box_4	part of a conserved DNA module involved in light responsiveness
GbPAP27.4.1	Box_4	part of a conserved DNA module involved in light responsiveness
GbPAP27.4.1	ACE	cis-acting element involved in light responsiveness
GbPAP27.4.1	LTR	cis-acting element involved in low-temperature responsiveness
GbPAPF2.6.1	AuxRR-core	cis-acting regulatory element involved in auxin responsiveness
GbPAPF2.6.1	AE-box	part of a module for light response
GbPAPF2.6.1	TCT-motif	part of a light responsive element
GbPAPF2.6.1	TCT-motif	part of a light responsive element
GbPAPF2.6.1	GA-motif	part of a light responsive element
GbPAPF2.6.1	TGACG-motif	cis-acting regulatory element involved in the MeJA-responsiveness
GbPAPF2.6.1	TGACG-motif	cis-acting regulatory element involved in the MeJA-responsiveness
GbPAPF2.6.1	I-box	part of a light responsive element
GbPAPF2.6.1	CGTCA-motif	cis-acting regulatory element involved in the MeJA-responsiveness
GbPAPF2.6.1	CGTCA-motif	cis-acting regulatory element involved in the MeJA-responsiveness
GbPAPF2.6.1	GARE-motif	gibberellin-responsive element
GbPAPF2.6.1	TCA-element	cis-acting element involved in salicylic acid responsiveness
GbPAPF2.6.1	O2-site	cis-acting regulatory element involved in zein metabolism regulation
GbPAPF2.6.1	O2-site	cis-acting regulatory element involved in zein metabolism regulation
GbPAPF2.6.1	LTR	cis-acting element involved in low-temperature responsiveness
GbPAPF2.6.1	TGA-box	part of an auxin-responsive element
GbPAPF2.6.1	Box_4	part of a conserved DNA module involved in light responsiveness
GbPAPF2.6.1	Box_4	part of a conserved DNA module involved in light responsiveness
GbPAPF2.6.1	G-Box	cis-acting regulatory element involved in light responsiveness
GbPAPF2.6.1	MRE	MYB binding site involved in light responsiveness
GbPAPF2.6.1	MRE	MYB binding site involved in light responsiveness
GbPAPF2.6.1	ARE	cis-acting regulatory element essential for the anaerobic induction
GbPAPF2.6.1	ARE	cis-acting regulatory element essential for the anaerobic induction
GbPAPF2.6.1	ARE	cis-acting regulatory element essential for the anaerobic induction
GbPAPF2.6.1	ABRE	cis-acting element involved in the abscisic acid responsiveness
GbPAP1.2.1	TCA-element	cis-acting element involved in salicylic acid responsiveness
GbPAP1.2.1	CGTCA-motif	cis-acting regulatory element involved in the MeJA-responsiveness
GbPAP1.2.1	GT1-motif	light responsive element
GbPAP1.2.1	GT1-motif	light responsive element
GbPAP1.2.1	GT1-motif	light responsive element
GbPAP1.2.1	GT1-motif	light responsive element
GbPAP1.2.1	G-Box	cis-acting regulatory element involved in light responsiveness
GbPAP1.2.1	MRE	MYB binding site involved in light responsiveness
GbPAP1.2.1	MRE	MYB binding site involved in light responsiveness
GbPAP1.2.1	ARE	cis-acting regulatory element essential for the anaerobic induction
GbPAP1.2.1	ARE	cis-acting regulatory element essential for the anaerobic induction
GbPAP1.2.1	ARE	cis-acting regulatory element essential for the anaerobic induction
GbPAP1.2.1	ABRE	cis-acting element involved in the abscisic acid responsiveness
GbPAP1.2.1	ABRE	cis-acting element involved in the abscisic acid responsiveness
GbPAP1.2.1	ABRE	cis-acting element involved in the abscisic acid responsiveness
GbPAP1.2.1	ABRE	cis-acting element involved in the abscisic acid responsiveness
GbPAP1.2.1	Box_4	part of a conserved DNA module involved in light responsiveness
GbPAP1.2.1	A-box	cis-acting regulatory element
GbPAP1.2.1	O2-site	cis-acting regulatory element involved in zein metabolism regulation
GbPAP1.2.1	TCT-motif	part of a light responsive element
GbPAP1.2.1	Box_III	protein binding site
GbPAP1.2.1	G-box	cis-acting regulatory element involved in light responsiveness
GbPAP1.2.1	G-box	cis-acting regulatory element involved in light responsiveness
GbPAP1.2.1	G-box	cis-acting regulatory element involved in light responsiveness
GbPAP1.2.1	MBS	MYB binding site involved in drought-inducibility
GbPAP1.2.1	GATA-motif	part of a light responsive element
GbPAP1.2.1	GATA-motif	part of a light responsive element
GbPAP1.2.1	TGACG-motif	cis-acting regulatory element involved in the MeJA-responsiveness
GbPAP2.1.1	CAT-box	cis-acting regulatory element related to meristem expression
GbPAP2.1.1	TC-rich_repeats	cis-acting element involved in defense and stress responsiveness
GbPAP2.1.1	TGACG-motif	cis-acting regulatory element involved in the MeJA-responsiveness
GbPAP2.1.1	MSA-like	cis-acting element involved in cell cycle regulation
GbPAP2.1.1	AE-box	part of a module for light response
GbPAP2.1.1	TCT-motif	part of a light responsive element
GbPAP2.1.1	TCT-motif	part of a light responsive element
GbPAP2.1.1	TCT-motif	part of a light responsive element
GbPAP2.1.1	Box_4	part of a conserved DNA module involved in light responsiveness
GbPAP2.1.1	Box_4	part of a conserved DNA module involved in light responsiveness
GbPAP2.1.1	Box_4	part of a conserved DNA module involved in light responsiveness
GbPAP2.1.1	Box_4	part of a conserved DNA module involved in light responsiveness
GbPAP2.1.1	Box_4	part of a conserved DNA module involved in light responsiveness
GbPAP2.1.1	Box_4	part of a conserved DNA module involved in light responsiveness
GbPAP2.1.1	Box_4	part of a conserved DNA module involved in light responsiveness
GbPAP2.1.1	CCAAT-box	MYBHv1 binding site
GbPAP2.1.1	GT1-motif	light responsive element
GbPAP2.1.1	CGTCA-motif	cis-acting regulatory element involved in the MeJA-responsiveness
GbPAP18.1.1	CGTCA-motif	cis-acting regulatory element involved in the MeJA-responsiveness
GbPAP18.1.1	HD-Zip_1	element involved in differentiation of the palisade mesophyll cells
GbPAP18.1.1	3-AF3_binding_site	part of a conserved DNA module array (CMA3)
GbPAP18.1.1	circadian	cis-acting regulatory element involved in circadian control
GbPAP18.1.1	GCN4_motif	cis-regulatory element involved in endosperm expression
GbPAP18.1.1	ABRE	cis-acting element involved in the abscisic acid responsiveness
GbPAP18.1.1	ARE	cis-acting regulatory element essential for the anaerobic induction
GbPAP18.1.1	ARE	cis-acting regulatory element essential for the anaerobic induction
GbPAP18.1.1	ARE	cis-acting regulatory element essential for the anaerobic induction
GbPAP18.1.1	Box_4	part of a conserved DNA module involved in light responsiveness
GbPAP18.1.1	Box_4	part of a conserved DNA module involved in light responsiveness
GbPAP18.1.1	G-box	cis-acting regulatory element involved in light responsiveness
GbPAP18.1.1	GATA-motif	part of a light responsive element
GbPAP18.1.1	TCT-motif	part of a light responsive element
GbPAP18.1.1	GA-motif	part of a light responsive element
GbPAP18.1.1	GA-motif	part of a light responsive element
GbPAP18.1.1	TC-rich_repeats	cis-acting element involved in defense and stress responsiveness
GbPAP18.1.1	TC-rich_repeats	cis-acting element involved in defense and stress responsiveness
GbPAP18.1.1	CAT-box	cis-acting regulatory element related to meristem expression
GbPAP18.1.1	AT-rich_element	binding site of AT-rich DNA binding protein (ATBP-1)
GbPAP18.1.1	TGACG-motif	cis-acting regulatory element involved in the MeJA-responsiveness
GbPAP26.3.1	TGACG-motif	cis-acting regulatory element involved in the MeJA-responsiveness
GbPAP26.3.1	TCCC-motif	part of a light responsive element
GbPAP26.3.1	AT1-motif	part of a light responsive module
GbPAP26.3.1	TC-rich_repeats	cis-acting element involved in defense and stress responsiveness
GbPAP26.3.1	TCT-motif	part of a light responsive element
GbPAP26.3.1	GATA-motif	part of a light responsive element
GbPAP26.3.1	MBS	MYB binding site involved in drought-inducibility
GbPAP26.3.1	TGA-element	auxin-responsive element
GbPAP26.3.1	P-box	gibberellin-responsive element
GbPAP26.3.1	G-box	cis-acting regulatory element involved in light responsiveness
GbPAP26.3.1	Box_4	part of a conserved DNA module involved in light responsiveness
GbPAP26.3.1	Box_4	part of a conserved DNA module involved in light responsiveness
GbPAP26.3.1	Box_4	part of a conserved DNA module involved in light responsiveness
GbPAP26.3.1	Box_4	part of a conserved DNA module involved in light responsiveness
GbPAP26.3.1	Box_4	part of a conserved DNA module involved in light responsiveness
GbPAP26.3.1	Box_4	part of a conserved DNA module involved in light responsiveness
GbPAP26.3.1	Box_4	part of a conserved DNA module involved in light responsiveness
GbPAP26.3.1	ABRE	cis-acting element involved in the abscisic acid responsiveness
GbPAP26.3.1	LTR	cis-acting element involved in low-temperature responsiveness
GbPAP26.3.1	GCN4_motif	cis-regulatory element involved in endosperm expression
GbPAP26.3.1	GCN4_motif	cis-regulatory element involved in endosperm expression
GbPAP26.3.1	GT1-motif	light responsive element
GbPAP26.3.1	CGTCA-motif	cis-acting regulatory element involved in the MeJA-responsiveness
GbPAP3.3.1	TGACG-motif	cis-acting regulatory element involved in the MeJA-responsiveness
GbPAP3.3.1	TGACG-motif	cis-acting regulatory element involved in the MeJA-responsiveness
GbPAP3.3.1	TC-rich_repeats	cis-acting element involved in defense and stress responsiveness
GbPAP3.3.1	motif_I	cis-acting regulatory element root specific
GbPAP3.3.1	G-box	cis-acting regulatory element involved in light responsiveness
GbPAP3.3.1	G-box	cis-acting regulatory element involved in light responsiveness
GbPAP3.3.1	G-box	cis-acting regulatory element involved in light responsiveness
GbPAP3.3.1	G-box	cis-acting regulatory element involved in light responsiveness
GbPAP3.3.1	G-box	cis-acting regulatory element involved in light responsiveness
GbPAP3.3.1	TGA-element	auxin-responsive element
GbPAP3.3.1	MBS	MYB binding site involved in drought-inducibility
GbPAP3.3.1	MBS	MYB binding site involved in drought-inducibility
GbPAP3.3.1	MBS	MYB binding site involved in drought-inducibility
GbPAP3.3.1	GC-motif	enhancer-like element involved in anoxic specific inducibility
GbPAP3.3.1	GC-motif	enhancer-like element involved in anoxic specific inducibility
GbPAP3.3.1	ABRE	cis-acting element involved in the abscisic acid responsiveness
GbPAP3.3.1	ABRE	cis-acting element involved in the abscisic acid responsiveness
GbPAP3.3.1	ABRE	cis-acting element involved in the abscisic acid responsiveness
GbPAP3.3.1	ABRE	cis-acting element involved in the abscisic acid responsiveness
GbPAP3.3.1	ABRE	cis-acting element involved in the abscisic acid responsiveness
GbPAP3.3.1	ABRE	cis-acting element involved in the abscisic acid responsiveness
GbPAP3.3.1	ABRE	cis-acting element involved in the abscisic acid responsiveness
GbPAP3.3.1	G-Box	cis-acting regulatory element involved in light responsiveness
GbPAP3.3.1	CCAAT-box	MYBHv1 binding site
GbPAP3.3.1	CCAAT-box	MYBHv1 binding site
GbPAP3.3.1	Box_4	part of a conserved DNA module involved in light responsiveness
GbPAP3.3.1	Box_4	part of a conserved DNA module involved in light responsiveness
GbPAP3.3.1	Box_4	part of a conserved DNA module involved in light responsiveness
GbPAP3.3.1	TGA-box	part of an auxin-responsive element
GbPAP3.3.1	A-box	cis-acting regulatory element
GbPAP3.3.1	Gap-box	part of a light responsive element
GbPAP3.3.1	LTR	cis-acting element involved in low-temperature responsiveness
GbPAP3.3.1	LTR	cis-acting element involved in low-temperature responsiveness
GbPAP3.3.1	CGTCA-motif	cis-acting regulatory element involved in the MeJA-responsiveness
GbPAP3.3.1	CGTCA-motif	cis-acting regulatory element involved in the MeJA-responsiveness
GbPAP22.3.1	CGTCA-motif	cis-acting regulatory element involved in the MeJA-responsiveness
GbPAP22.3.1	GT1-motif	light responsive element
GbPAP22.3.1	LS7	part of a light responsive element
GbPAP22.3.1	MBSI	MYB binding site involved in flavonoid biosynthetic genes regulation
GbPAP22.3.1	LTR	cis-acting element involved in low-temperature responsiveness
GbPAP22.3.1	LTR	cis-acting element involved in low-temperature responsiveness
GbPAP22.3.1	LTR	cis-acting element involved in low-temperature responsiveness
GbPAP22.3.1	G-Box	cis-acting regulatory element involved in light responsiveness
GbPAP22.3.1	ABRE	cis-acting element involved in the abscisic acid responsiveness
GbPAP22.3.1	ABRE	cis-acting element involved in the abscisic acid responsiveness
GbPAP22.3.1	ABRE	cis-acting element involved in the abscisic acid responsiveness
GbPAP22.3.1	ARE	cis-acting regulatory element essential for the anaerobic induction
GbPAP22.3.1	ARE	cis-acting regulatory element essential for the anaerobic induction
GbPAP22.3.1	L-box	part of a light responsive element
GbPAP22.3.1	Box_4	part of a conserved DNA module involved in light responsiveness
GbPAP22.3.1	Box_4	part of a conserved DNA module involved in light responsiveness
GbPAP22.3.1	G-box	cis-acting regulatory element involved in light responsiveness
GbPAP22.3.1	G-box	cis-acting regulatory element involved in light responsiveness
GbPAP22.3.1	MBS	MYB binding site involved in drought-inducibility
GbPAP22.3.1	MBS	MYB binding site involved in drought-inducibility
GbPAP22.3.1	GC-motif	enhancer-like element involved in anoxic specific inducibility
GbPAP22.3.1	Box_III	protein binding site
GbPAP22.3.1	AE-box	part of a module for light response
GbPAP22.3.1	AE-box	part of a module for light response
GbPAP22.3.1	AE-box	part of a module for light response
GbPAP22.3.1	TC-rich_repeats	cis-acting element involved in defense and stress responsiveness
GbPAP22.3.1	TGACG-motif	cis-acting regulatory element involved in the MeJA-responsiveness
GbPAP15.4.1	TCT-motif	part of a light responsive element
GbPAP15.4.1	G-box	cis-acting regulatory element involved in light responsiveness
GbPAP15.4.1	G-box	cis-acting regulatory element involved in light responsiveness
GbPAP15.4.1	G-box	cis-acting regulatory element involved in light responsiveness
GbPAP15.4.1	AuxRR-core	cis-acting regulatory element involved in auxin responsiveness
GbPAP15.4.1	MBS	MYB binding site involved in drought-inducibility
GbPAP15.4.1	GATA-motif	part of a light responsive element
GbPAP15.4.1	GATA-motif	part of a light responsive element
GbPAP15.4.1	TGACG-motif	cis-acting regulatory element involved in the MeJA-responsiveness
GbPAP15.4.1	GA-motif	part of a light responsive element
GbPAP15.4.1	TC-rich_repeats	cis-acting element involved in defense and stress responsiveness
GbPAP15.4.1	CAT-box	cis-acting regulatory element related to meristem expression
GbPAP15.4.1	TCCC-motif	part of a light responsive element
GbPAP15.4.1	AAAC-motif	light responsive element
GbPAP15.4.1	TCA-element	cis-acting element involved in salicylic acid responsiveness
GbPAP15.4.1	CGTCA-motif	cis-acting regulatory element involved in the MeJA-responsiveness
GbPAP15.4.1	GT1-motif	light responsive element
GbPAP15.4.1	GT1-motif	light responsive element
GbPAP15.4.1	GT1-motif	light responsive element
GbPAP15.4.1	G-Box	cis-acting regulatory element involved in light responsiveness
GbPAP15.4.1	G-Box	cis-acting regulatory element involved in light responsiveness
GbPAP15.4.1	ARE	cis-acting regulatory element essential for the anaerobic induction
GbPAP15.4.1	ARE	cis-acting regulatory element essential for the anaerobic induction
GbPAP15.4.1	ABRE	cis-acting element involved in the abscisic acid responsiveness
GbPAP15.4.1	ABRE	cis-acting element involved in the abscisic acid responsiveness
GbPAP15.4.1	ABRE	cis-acting element involved in the abscisic acid responsiveness
GbPAP15.4.1	ABRE	cis-acting element involved in the abscisic acid responsiveness
GbPAP15.4.1	ABRE	cis-acting element involved in the abscisic acid responsiveness
GbPAP15.4.1	Box_4	part of a conserved DNA module involved in light responsiveness
GbPAP15.4.1	Box_4	part of a conserved DNA module involved in light responsiveness
GbPAP15.4.1	Box_4	part of a conserved DNA module involved in light responsiveness
GbPAP15.4.1	O2-site	cis-acting regulatory element involved in zein metabolism regulation
GbPAP15.5.1	Box_4	part of a conserved DNA module involved in light responsiveness
GbPAP15.5.1	Box_4	part of a conserved DNA module involved in light responsiveness
GbPAP15.5.1	Box_4	part of a conserved DNA module involved in light responsiveness
GbPAP15.5.1	Box_4	part of a conserved DNA module involved in light responsiveness
GbPAP15.5.1	MRE	MYB binding site involved in light responsiveness
GbPAP15.5.1	G-Box	cis-acting regulatory element involved in light responsiveness
GbPAP15.5.1	ARE	cis-acting regulatory element essential for the anaerobic induction
GbPAP15.5.1	ARE	cis-acting regulatory element essential for the anaerobic induction
GbPAP15.5.1	ARE	cis-acting regulatory element essential for the anaerobic induction
GbPAP15.5.1	ARE	cis-acting regulatory element essential for the anaerobic induction
GbPAP15.5.1	ABRE	cis-acting element involved in the abscisic acid responsiveness
GbPAP15.5.1	GT1-motif	light responsive element
GbPAP15.5.1	GT1-motif	light responsive element
GbPAP15.5.1	GT1-motif	light responsive element
GbPAP15.5.1	GT1-motif	light responsive element
GbPAP15.5.1	TCA-element	cis-acting element involved in salicylic acid responsiveness
GbPAP15.5.1	TCA-element	cis-acting element involved in salicylic acid responsiveness
GbPAP15.5.1	chs-CMA1a	part of a light responsive element
GbPAP15.5.1	P-box	gibberellin-responsive element
GbPAP15.5.1	P-box	gibberellin-responsive element
GbPAP15.5.1	MBS	MYB binding site involved in drought-inducibility
GbPAP15.5.1	GATA-motif	part of a light responsive element
GbPAP15.5.1	GATA-motif	part of a light responsive element
GbPAP15.5.1	GATA-motif	part of a light responsive element
GbPAP15.5.1	TCT-motif	part of a light responsive element
GbPAP3.4.1	ARE	cis-acting regulatory element essential for the anaerobic induction
GbPAP3.4.1	ARE	cis-acting regulatory element essential for the anaerobic induction
GbPAP3.4.1	ARE	cis-acting regulatory element essential for the anaerobic induction
GbPAP3.4.1	ARE	cis-acting regulatory element essential for the anaerobic induction
GbPAP3.4.1	ABRE	cis-acting element involved in the abscisic acid responsiveness
GbPAP3.4.1	ABRE	cis-acting element involved in the abscisic acid responsiveness
GbPAP3.4.1	G-Box	cis-acting regulatory element involved in light responsiveness
GbPAP3.4.1	Box_4	part of a conserved DNA module involved in light responsiveness
GbPAP3.4.1	Box_4	part of a conserved DNA module involved in light responsiveness
GbPAP3.4.1	Box_4	part of a conserved DNA module involved in light responsiveness
GbPAP3.4.1	WUN-motif	wound-responsive element
GbPAP3.4.1	LTR	cis-acting element involved in low-temperature responsiveness
GbPAP3.4.1	TCA-element	cis-acting element involved in salicylic acid responsiveness
GbPAP3.4.1	CGTCA-motif	cis-acting regulatory element involved in the MeJA-responsiveness
GbPAP3.4.1	CGTCA-motif	cis-acting regulatory element involved in the MeJA-responsiveness
GbPAP3.4.1	GT1-motif	light responsive element
GbPAP3.4.1	TGACG-motif	cis-acting regulatory element involved in the MeJA-responsiveness
GbPAP3.4.1	TGACG-motif	cis-acting regulatory element involved in the MeJA-responsiveness
GbPAP3.4.1	CAT-box	cis-acting regulatory element related to meristem expression
GbPAP3.4.1	CAT-box	cis-acting regulatory element related to meristem expression
GbPAP3.4.1	AT1-motif	part of a light responsive module
GbPAP3.4.1	G-box	cis-acting regulatory element involved in light responsiveness
GbPAP3.4.1	MBS	MYB binding site involved in drought-inducibility
GbPAP3.4.1	MBS	MYB binding site involved in drought-inducibility
GbPAP3.4.1	MBS	MYB binding site involved in drought-inducibility
GbPAP3.4.1	chs-CMA2a	part of a light responsive element
GbPAPF2.7.1	TGACG-motif	cis-acting regulatory element involved in the MeJA-responsiveness
GbPAPF2.7.1	TGACG-motif	cis-acting regulatory element involved in the MeJA-responsiveness
GbPAPF2.7.1	TCCC-motif	part of a light responsive element
GbPAPF2.7.1	AT1-motif	part of a light responsive module
GbPAPF2.7.1	GA-motif	part of a light responsive element
GbPAPF2.7.1	MBS	MYB binding site involved in drought-inducibility
GbPAPF2.7.1	P-box	gibberellin-responsive element
GbPAPF2.7.1	P-box	gibberellin-responsive element
GbPAPF2.7.1	G-box	cis-acting regulatory element involved in light responsiveness
GbPAPF2.7.1	Box_4	part of a conserved DNA module involved in light responsiveness
GbPAPF2.7.1	Box_4	part of a conserved DNA module involved in light responsiveness
GbPAPF2.7.1	Box_4	part of a conserved DNA module involved in light responsiveness
GbPAPF2.7.1	Box_4	part of a conserved DNA module involved in light responsiveness
GbPAPF2.7.1	Box_4	part of a conserved DNA module involved in light responsiveness
GbPAPF2.7.1	ABRE	cis-acting element involved in the abscisic acid responsiveness
GbPAPF2.7.1	ABRE	cis-acting element involved in the abscisic acid responsiveness
GbPAPF2.7.1	ABRE	cis-acting element involved in the abscisic acid responsiveness
GbPAPF2.7.1	ARE	cis-acting regulatory element essential for the anaerobic induction
GbPAPF2.7.1	ARE	cis-acting regulatory element essential for the anaerobic induction
GbPAPF2.7.1	RY-element	cis-acting regulatory element involved in seed-specific regulation
GbPAPF2.7.1	G-Box	cis-acting regulatory element involved in light responsiveness
GbPAPF2.7.1	G-Box	cis-acting regulatory element involved in light responsiveness
GbPAPF2.7.1	MRE	MYB binding site involved in light responsiveness
GbPAPF2.7.1	MRE	MYB binding site involved in light responsiveness
GbPAPF2.7.1	LTR	cis-acting element involved in low-temperature responsiveness
GbPAPF2.7.1	LTR	cis-acting element involved in low-temperature responsiveness
GbPAPF2.7.1	LTR	cis-acting element involved in low-temperature responsiveness
GbPAPF2.7.1	ATCT-motif	part of a conserved DNA module involved in light responsiveness
GbPAPF2.7.1	A-box	cis-acting regulatory element
GbPAPF2.7.1	Gap-box	part of a light responsive element
GbPAPF2.7.1	TCA-element	cis-acting element involved in salicylic acid responsiveness
GbPAPF2.7.1	GT1-motif	light responsive element
GbPAPF2.7.1	GT1-motif	light responsive element
GbPAPF2.7.1	GT1-motif	light responsive element
GbPAPF2.7.1	GT1-motif	light responsive element
GbPAPF2.7.1	GT1-motif	light responsive element
GbPAPF2.7.1	GT1-motif	light responsive element
GbPAPF2.7.1	CGTCA-motif	cis-acting regulatory element involved in the MeJA-responsiveness
GbPAPF2.7.1	CGTCA-motif	cis-acting regulatory element involved in the MeJA-responsiveness
GbPAPF2.8.1	CGTCA-motif	cis-acting regulatory element involved in the MeJA-responsiveness
GbPAPF2.8.1	MBSI	MYB binding site involved in flavonoid biosynthetic genes regulation
GbPAPF2.8.1	GCN4_motif	cis-regulatory element involved in endosperm expression
GbPAPF2.8.1	G-Box	cis-acting regulatory element involved in light responsiveness
GbPAPF2.8.1	G-Box	cis-acting regulatory element involved in light responsiveness
GbPAPF2.8.1	G-Box	cis-acting regulatory element involved in light responsiveness
GbPAPF2.8.1	G-Box	cis-acting regulatory element involved in light responsiveness
GbPAPF2.8.1	ARE	cis-acting regulatory element essential for the anaerobic induction
GbPAPF2.8.1	ABRE	cis-acting element involved in the abscisic acid responsiveness
GbPAPF2.8.1	ABRE	cis-acting element involved in the abscisic acid responsiveness
GbPAPF2.8.1	ABRE	cis-acting element involved in the abscisic acid responsiveness
GbPAPF2.8.1	ABRE	cis-acting element involved in the abscisic acid responsiveness
GbPAPF2.8.1	ABRE	cis-acting element involved in the abscisic acid responsiveness
GbPAPF2.8.1	Box_4	part of a conserved DNA module involved in light responsiveness
GbPAPF2.8.1	Box_4	part of a conserved DNA module involved in light responsiveness
GbPAPF2.8.1	Box_4	part of a conserved DNA module involved in light responsiveness
GbPAPF2.8.1	Box_4	part of a conserved DNA module involved in light responsiveness
GbPAPF2.8.1	Box_4	part of a conserved DNA module involved in light responsiveness
GbPAPF2.8.1	Box_4	part of a conserved DNA module involved in light responsiveness
GbPAPF2.8.1	Box_4	part of a conserved DNA module involved in light responsiveness
GbPAPF2.8.1	Box_4	part of a conserved DNA module involved in light responsiveness
GbPAPF2.8.1	Box_4	part of a conserved DNA module involved in light responsiveness
GbPAPF2.8.1	G-box	cis-acting regulatory element involved in light responsiveness
GbPAPF2.8.1	TCT-motif	part of a light responsive element
GbPAPF2.8.1	TC-rich_repeats	cis-acting element involved in defense and stress responsiveness
GbPAPF2.8.1	TGACG-motif	cis-acting regulatory element involved in the MeJA-responsiveness
GbPAP27.5.1	AE-box	part of a module for light response
GbPAP27.5.1	MBS	MYB binding site involved in drought-inducibility
GbPAP27.5.1	SARE	cis-acting element involved in salicylic acid responsiveness
GbPAP27.5.1	GA-motif	part of a light responsive element
GbPAP27.5.1	MBSI	MYB binding site involved in flavonoid biosynthetic genes regulation
GbPAP27.5.1	GT1-motif	light responsive element
GbPAP27.5.1	MRE	MYB binding site involved in light responsiveness
GbPAP27.5.1	G-Box	cis-acting regulatory element involved in light responsiveness
GbPAP27.5.1	CCAAT-box	MYBHv1 binding site
GbPAP27.5.1	ABRE	cis-acting element involved in the abscisic acid responsiveness
GbPAP27.5.1	ARE	cis-acting regulatory element essential for the anaerobic induction
GbPAP27.5.1	ARE	cis-acting regulatory element essential for the anaerobic induction
GbPAP27.5.1	Box_4	part of a conserved DNA module involved in light responsiveness
GbPAP27.5.1	Box_4	part of a conserved DNA module involved in light responsiveness
GbPAP27.5.1	ATCT-motif	part of a conserved DNA module involved in light responsiveness
GbPAP27.5.1	LTR	cis-acting element involved in low-temperature responsiveness
GbPAP27.6.1	Sp1	light responsive element
GbPAP27.6.1	TGACG-motif	cis-acting regulatory element involved in the MeJA-responsiveness
GbPAP27.6.1	I-box	part of a light responsive element
GbPAP27.6.1	I-box	part of a light responsive element
GbPAP27.6.1	AuxRR-core	cis-acting regulatory element involved in auxin responsiveness
GbPAP27.6.1	AuxRR-core	cis-acting regulatory element involved in auxin responsiveness
GbPAP27.6.1	AT-rich_sequence	element for maximal elicitor-mediated activation (2copies)
GbPAP27.6.1	GATA-motif	part of a light responsive element
GbPAP27.6.1	G-box	cis-acting regulatory element involved in light responsiveness
GbPAP27.6.1	LTR	cis-acting element involved in low-temperature responsiveness
GbPAP27.6.1	LTR	cis-acting element involved in low-temperature responsiveness
GbPAP27.6.1	ARE	cis-acting regulatory element essential for the anaerobic induction
GbPAP27.6.1	ARE	cis-acting regulatory element essential for the anaerobic induction
GbPAP27.6.1	ARE	cis-acting regulatory element essential for the anaerobic induction
GbPAP27.6.1	ABRE	cis-acting element involved in the abscisic acid responsiveness
GbPAP27.6.1	ABRE	cis-acting element involved in the abscisic acid responsiveness
GbPAP27.6.1	CGTCA-motif	cis-acting regulatory element involved in the MeJA-responsiveness
GbPAP27.6.1	TCA-element	cis-acting element involved in salicylic acid responsiveness
GbPAP28.2.1	CGTCA-motif	cis-acting regulatory element involved in the MeJA-responsiveness
GbPAP28.2.1	CGTCA-motif	cis-acting regulatory element involved in the MeJA-responsiveness
GbPAP28.2.1	CGTCA-motif	cis-acting regulatory element involved in the MeJA-responsiveness
GbPAP28.2.1	GT1-motif	light responsive element
GbPAP28.2.1	GT1-motif	light responsive element
GbPAP28.2.1	GT1-motif	light responsive element
GbPAP28.2.1	GT1-motif	light responsive element
GbPAP28.2.1	O2-site	cis-acting regulatory element involved in zein metabolism regulation
GbPAP28.2.1	LTR	cis-acting element involved in low-temperature responsiveness
GbPAP28.2.1	MRE	MYB binding site involved in light responsiveness
GbPAP28.2.1	MRE	MYB binding site involved in light responsiveness
GbPAP28.2.1	MRE	MYB binding site involved in light responsiveness
GbPAP28.2.1	MRE	MYB binding site involved in light responsiveness
GbPAP28.2.1	CCAAT-box	MYBHv1 binding site
GbPAP28.2.1	G-Box	cis-acting regulatory element involved in light responsiveness
GbPAP28.2.1	G-Box	cis-acting regulatory element involved in light responsiveness
GbPAP28.2.1	ABRE	cis-acting element involved in the abscisic acid responsiveness
GbPAP28.2.1	ABRE	cis-acting element involved in the abscisic acid responsiveness
GbPAP28.2.1	ABRE	cis-acting element involved in the abscisic acid responsiveness
GbPAP28.2.1	ABRE	cis-acting element involved in the abscisic acid responsiveness
GbPAP28.2.1	ABRE	cis-acting element involved in the abscisic acid responsiveness
GbPAP28.2.1	ABRE	cis-acting element involved in the abscisic acid responsiveness
GbPAP28.2.1	Box_4	part of a conserved DNA module involved in light responsiveness
GbPAP28.2.1	Box_4	part of a conserved DNA module involved in light responsiveness
GbPAP28.2.1	Box_4	part of a conserved DNA module involved in light responsiveness
GbPAP28.2.1	Box_4	part of a conserved DNA module involved in light responsiveness
GbPAP28.2.1	G-box	cis-acting regulatory element involved in light responsiveness
GbPAP28.2.1	G-box	cis-acting regulatory element involved in light responsiveness
GbPAP28.2.1	G-box	cis-acting regulatory element involved in light responsiveness
GbPAP28.2.1	G-box	cis-acting regulatory element involved in light responsiveness
GbPAP28.2.1	G-box	cis-acting regulatory element involved in light responsiveness
GbPAP28.2.1	TGA-element	auxin-responsive element
GbPAP28.2.1	TGA-element	auxin-responsive element
GbPAP28.2.1	TCT-motif	part of a light responsive element
GbPAP28.2.1	TCT-motif	part of a light responsive element
GbPAP28.2.1	AE-box	part of a module for light response
GbPAP28.2.1	TC-rich_repeats	cis-acting element involved in defense and stress responsiveness
GbPAP28.2.1	TCCC-motif	part of a light responsive element
GbPAP28.2.1	chs-CMA1a	part of a light responsive element
GbPAP28.2.1	TGACG-motif	cis-acting regulatory element involved in the MeJA-responsiveness
GbPAP28.2.1	TGACG-motif	cis-acting regulatory element involved in the MeJA-responsiveness
GbPAP28.2.1	TGACG-motif	cis-acting regulatory element involved in the MeJA-responsiveness
GbPAP22.4.1	Box_4	part of a conserved DNA module involved in light responsiveness
GbPAP22.4.1	Box_4	part of a conserved DNA module involved in light responsiveness
GbPAP22.4.1	MRE	MYB binding site involved in light responsiveness
GbPAP22.4.1	CCAAT-box	MYBHv1 binding site
GbPAP22.4.1	ABRE	cis-acting element involved in the abscisic acid responsiveness
GbPAP22.4.1	O2-site	cis-acting regulatory element involved in zein metabolism regulation
GbPAP22.4.1	LTR	cis-acting element involved in low-temperature responsiveness
GbPAP22.4.1	TCA-element	cis-acting element involved in salicylic acid responsiveness
GbPAP22.4.1	3-AF3_binding_site	part of a conserved DNA module array (CMA3)
GbPAP22.4.1	3-AF3_binding_site	part of a conserved DNA module array (CMA3)
GbPAP22.4.1	3-AF3_binding_site	part of a conserved DNA module array (CMA3)
GbPAP22.4.1	CGTCA-motif	cis-acting regulatory element involved in the MeJA-responsiveness
GbPAP22.4.1	CGTCA-motif	cis-acting regulatory element involved in the MeJA-responsiveness
GbPAP22.4.1	CGTCA-motif	cis-acting regulatory element involved in the MeJA-responsiveness
GbPAP22.4.1	CGTCA-motif	cis-acting regulatory element involved in the MeJA-responsiveness
GbPAP22.4.1	MSA-like	cis-acting element involved in cell cycle regulation
GbPAP22.4.1	TGACG-motif	cis-acting regulatory element involved in the MeJA-responsiveness
GbPAP22.4.1	TGACG-motif	cis-acting regulatory element involved in the MeJA-responsiveness
GbPAP22.4.1	TGACG-motif	cis-acting regulatory element involved in the MeJA-responsiveness
GbPAP22.4.1	TGACG-motif	cis-acting regulatory element involved in the MeJA-responsiveness
GbPAP22.4.1	I-box	part of a light responsive element
GbPAP22.4.1	TCCC-motif	part of a light responsive element
GbPAP22.4.1	GA-motif	part of a light responsive element
GbPAP22.4.1	P-box	gibberellin-responsive element
GbPAP22.4.1	GATA-motif	part of a light responsive element
GbPAP22.4.1	G-box	cis-acting regulatory element involved in light responsiveness
GbPAPF2.9.1	TGACG-motif	cis-acting regulatory element involved in the MeJA-responsiveness
GbPAPF2.9.1	CAT-box	cis-acting regulatory element related to meristem expression
GbPAPF2.9.1	AE-box	part of a module for light response
GbPAPF2.9.1	TCT-motif	part of a light responsive element
GbPAPF2.9.1	MBS	MYB binding site involved in drought-inducibility
GbPAPF2.9.1	MBS	MYB binding site involved in drought-inducibility
GbPAPF2.9.1	MBS	MYB binding site involved in drought-inducibility
GbPAPF2.9.1	P-box	gibberellin-responsive element
GbPAPF2.9.1	P-box	gibberellin-responsive element
GbPAPF2.9.1	GATA-motif	part of a light responsive element
GbPAPF2.9.1	GATA-motif	part of a light responsive element
GbPAPF2.9.1	G-box	cis-acting regulatory element involved in light responsiveness
GbPAPF2.9.1	G-box	cis-acting regulatory element involved in light responsiveness
GbPAPF2.9.1	Box_4	part of a conserved DNA module involved in light responsiveness
GbPAPF2.9.1	Box_4	part of a conserved DNA module involved in light responsiveness
GbPAPF2.9.1	G-Box	cis-acting regulatory element involved in light responsiveness
GbPAPF2.9.1	ARE	cis-acting regulatory element essential for the anaerobic induction
GbPAPF2.9.1	ARE	cis-acting regulatory element essential for the anaerobic induction
GbPAPF2.9.1	ABRE	cis-acting element involved in the abscisic acid responsiveness
GbPAPF2.9.1	ABRE	cis-acting element involved in the abscisic acid responsiveness
GbPAPF2.9.1	circadian	cis-acting regulatory element involved in circadian control
GbPAPF2.9.1	O2-site	cis-acting regulatory element involved in zein metabolism regulation
GbPAPF2.9.1	TCA-element	cis-acting element involved in salicylic acid responsiveness
GbPAPF2.9.1	GT1-motif	light responsive element
GbPAPF2.9.1	CGTCA-motif	cis-acting regulatory element involved in the MeJA-responsiveness
GbPAPF2.10.1	Sp1	light responsive element
GbPAPF2.10.1	AT-rich_element	binding site of AT-rich DNA binding protein (ATBP-1)
GbPAPF2.10.1	CAT-box	cis-acting regulatory element related to meristem expression
GbPAPF2.10.1	TCCC-motif	part of a light responsive element
GbPAPF2.10.1	TCT-motif	part of a light responsive element
GbPAPF2.10.1	AE-box	part of a module for light response
GbPAPF2.10.1	G-box	cis-acting regulatory element involved in light responsiveness
GbPAPF2.10.1	GATA-motif	part of a light responsive element
GbPAPF2.10.1	TGA-element	auxin-responsive element
GbPAPF2.10.1	TGA-element	auxin-responsive element
GbPAPF2.10.1	GC-motif	enhancer-like element involved in anoxic specific inducibility
GbPAPF2.10.1	ARE	cis-acting regulatory element essential for the anaerobic induction
GbPAPF2.10.1	ARE	cis-acting regulatory element essential for the anaerobic induction
GbPAPF2.10.1	ABRE	cis-acting element involved in the abscisic acid responsiveness
GbPAPF2.10.1	ABRE	cis-acting element involved in the abscisic acid responsiveness
GbPAPF2.10.1	G-Box	cis-acting regulatory element involved in light responsiveness
GbPAPF2.10.1	Box_4	part of a conserved DNA module involved in light responsiveness
GbPAPF2.10.1	Box_4	part of a conserved DNA module involved in light responsiveness
GbPAPF2.10.1	Box_4	part of a conserved DNA module involved in light responsiveness
GbPAPF2.10.1	LTR	cis-acting element involved in low-temperature responsiveness
GbPAPF2.10.1	HD-Zip_1	element involved in differentiation of the palisade mesophyll cells
GbPAPF2.10.1	GARE-motif	gibberellin-responsive element
GbPAPF2.10.1	GT1-motif	light responsive element
GbPAPF2.10.1	GT1-motif	light responsive element
GbPAPF2.10.1	GT1-motif	light responsive element
GbPAPF2.10.1	GT1-motif	light responsive element
GbPAPF2.10.1	GT1-motif	light responsive element
GbPAP3.5.1	AE-box	part of a module for light response
GbPAP3.5.1	P-box	gibberellin-responsive element
GbPAP3.5.1	TGA-element	auxin-responsive element
GbPAP3.5.1	MBS	MYB binding site involved in drought-inducibility
GbPAP3.5.1	Box_4	part of a conserved DNA module involved in light responsiveness
GbPAP3.5.1	Box_4	part of a conserved DNA module involved in light responsiveness
GbPAP3.5.1	Box_4	part of a conserved DNA module involved in light responsiveness
GbPAP3.5.1	ARE	cis-acting regulatory element essential for the anaerobic induction
GbPAP3.5.1	ARE	cis-acting regulatory element essential for the anaerobic induction
GbPAP3.5.1	ARE	cis-acting regulatory element essential for the anaerobic induction
GbPAP3.5.1	O2-site	cis-acting regulatory element involved in zein metabolism regulation
GbPAP3.5.1	WUN-motif	wound-responsive element
GbPAP3.5.1	ACE	cis-acting element involved in light responsiveness
GbPAP3.5.1	TCA-element	cis-acting element involved in salicylic acid responsiveness
GbPAPF.1	AE-box	part of a module for light response
GbPAPF.1	AE-box	part of a module for light response
GbPAPF.1	TCT-motif	part of a light responsive element
GbPAPF.1	AT-rich_sequence	element for maximal elicitor-mediated activation (2copies)
GbPAPF.1	G-box	cis-acting regulatory element involved in light responsiveness
GbPAPF.1	TGACG-motif	cis-acting regulatory element involved in the MeJA-responsiveness
GbPAPF.1	TGACG-motif	cis-acting regulatory element involved in the MeJA-responsiveness
GbPAPF.1	TGACG-motif	cis-acting regulatory element involved in the MeJA-responsiveness
GbPAPF.1	TGACG-motif	cis-acting regulatory element involved in the MeJA-responsiveness
GbPAPF.1	GT1-motif	light responsive element
GbPAPF.1	CGTCA-motif	cis-acting regulatory element involved in the MeJA-responsiveness
GbPAPF.1	CGTCA-motif	cis-acting regulatory element involved in the MeJA-responsiveness
GbPAPF.1	CGTCA-motif	cis-acting regulatory element involved in the MeJA-responsiveness
GbPAPF.1	CGTCA-motif	cis-acting regulatory element involved in the MeJA-responsiveness
GbPAPF.1	Box_4	part of a conserved DNA module involved in light responsiveness
GbPAPF.1	MRE	MYB binding site involved in light responsiveness
GbPAPF.1	G-Box	cis-acting regulatory element involved in light responsiveness
GbPAPF.1	ARE	cis-acting regulatory element essential for the anaerobic induction
GbPAPF.1	ARE	cis-acting regulatory element essential for the anaerobic induction
GbPAPF.1	ARE	cis-acting regulatory element essential for the anaerobic induction
GbPAPF.1	ARE	cis-acting regulatory element essential for the anaerobic induction
GbPAPF.1	ARE	cis-acting regulatory element essential for the anaerobic induction
GbPAPF.1	ABRE	cis-acting element involved in the abscisic acid responsiveness
GbPAPF.1	ABRE	cis-acting element involved in the abscisic acid responsiveness
GbPAPF.1	ABRE	cis-acting element involved in the abscisic acid responsiveness
GbPAPF.1	O2-site	cis-acting regulatory element involved in zein metabolism regulation
GbPAP26.4.1	TC-rich_repeats	cis-acting element involved in defense and stress responsiveness
GbPAP26.4.1	TGACG-motif	cis-acting regulatory element involved in the MeJA-responsiveness
GbPAP26.4.1	MBS	MYB binding site involved in drought-inducibility
GbPAP26.4.1	MBS	MYB binding site involved in drought-inducibility
GbPAP26.4.1	MBS	MYB binding site involved in drought-inducibility
GbPAP26.4.1	GATA-motif	part of a light responsive element
GbPAP26.4.1	GATA-motif	part of a light responsive element
GbPAP26.4.1	G-box	cis-acting regulatory element involved in light responsiveness
GbPAP26.4.1	G-box	cis-acting regulatory element involved in light responsiveness
GbPAP26.4.1	G-box	cis-acting regulatory element involved in light responsiveness
GbPAP26.4.1	Box_III	protein binding site
GbPAP26.4.1	AE-box	part of a module for light response
GbPAP26.4.1	Box_4	part of a conserved DNA module involved in light responsiveness
GbPAP26.4.1	Box_4	part of a conserved DNA module involved in light responsiveness
GbPAP26.4.1	Box_4	part of a conserved DNA module involved in light responsiveness
GbPAP26.4.1	Box_4	part of a conserved DNA module involved in light responsiveness
GbPAP26.4.1	Box_4	part of a conserved DNA module involved in light responsiveness
GbPAP26.4.1	G-Box	cis-acting regulatory element involved in light responsiveness
GbPAP26.4.1	G-Box	cis-acting regulatory element involved in light responsiveness
GbPAP26.4.1	ARE	cis-acting regulatory element essential for the anaerobic induction
GbPAP26.4.1	ARE	cis-acting regulatory element essential for the anaerobic induction
GbPAP26.4.1	ARE	cis-acting regulatory element essential for the anaerobic induction
GbPAP26.4.1	ARE	cis-acting regulatory element essential for the anaerobic induction
GbPAP26.4.1	ARE	cis-acting regulatory element essential for the anaerobic induction
GbPAP26.4.1	ABRE	cis-acting element involved in the abscisic acid responsiveness
GbPAP26.4.1	ABRE	cis-acting element involved in the abscisic acid responsiveness
GbPAP26.4.1	ABRE	cis-acting element involved in the abscisic acid responsiveness
GbPAP26.4.1	ABRE	cis-acting element involved in the abscisic acid responsiveness
GbPAP26.4.1	CGTCA-motif	cis-acting regulatory element involved in the MeJA-responsiveness
GbPAP26.4.1	TCA-element	cis-acting element involved in salicylic acid responsiveness
GbPAP26.5.1	GATA-motif	part of a light responsive element
GbPAP26.5.1	TGA-element	auxin-responsive element
GbPAP26.5.1	TGA-element	auxin-responsive element
GbPAP26.5.1	GC-motif	enhancer-like element involved in anoxic specific inducibility
GbPAP26.5.1	TCT-motif	part of a light responsive element
GbPAP26.5.1	TGACG-motif	cis-acting regulatory element involved in the MeJA-responsiveness
GbPAP26.5.1	TGACG-motif	cis-acting regulatory element involved in the MeJA-responsiveness
GbPAP26.5.1	CGTCA-motif	cis-acting regulatory element involved in the MeJA-responsiveness
GbPAP26.5.1	CGTCA-motif	cis-acting regulatory element involved in the MeJA-responsiveness
GbPAP26.5.1	TATC-box	cis-acting element involved in gibberellin-responsiveness
GbPAP26.5.1	O2-site	cis-acting regulatory element involved in zein metabolism regulation
GbPAP26.5.1	ARE	cis-acting regulatory element essential for the anaerobic induction
GbPAP26.5.1	ARE	cis-acting regulatory element essential for the anaerobic induction
GbPAP26.5.1	ARE	cis-acting regulatory element essential for the anaerobic induction
GbPAP26.5.1	CCAAT-box	MYBHv1 binding site
GbPAP26.5.1	Box_4	part of a conserved DNA module involved in light responsiveness
GbPAP29.3.1	GT1-motif	light responsive element
GbPAP29.3.1	GT1-motif	light responsive element
GbPAP29.3.1	TCA-element	cis-acting element involved in salicylic acid responsiveness
GbPAP29.3.1	LTR	cis-acting element involved in low-temperature responsiveness
GbPAP29.3.1	LTR	cis-acting element involved in low-temperature responsiveness
GbPAP29.3.1	MRE	MYB binding site involved in light responsiveness
GbPAP29.3.1	G-Box	cis-acting regulatory element involved in light responsiveness
GbPAP29.3.1	ARE	cis-acting regulatory element essential for the anaerobic induction
GbPAP29.3.1	ABRE	cis-acting element involved in the abscisic acid responsiveness
GbPAP29.3.1	ABRE	cis-acting element involved in the abscisic acid responsiveness
GbPAP29.3.1	Box_4	part of a conserved DNA module involved in light responsiveness
GbPAP29.3.1	Box_4	part of a conserved DNA module involved in light responsiveness
GbPAP29.3.1	G-box	cis-acting regulatory element involved in light responsiveness
GbPAP29.3.1	AuxRR-core	cis-acting regulatory element involved in auxin responsiveness
GbPAP29.3.1	GATA-motif	part of a light responsive element
GbPAP29.3.1	3-AF1_binding_site	light responsive element
GbPAP29.3.1	AE-box	part of a module for light response
GbPAP29.3.1	TC-rich_repeats	cis-acting element involved in defense and stress responsiveness
GbPAP29.3.1	TC-rich_repeats	cis-acting element involved in defense and stress responsiveness
GbPAP29.3.1	CAT-box	cis-acting regulatory element related to meristem expression
GbPAP29.3.1	CAT-box	cis-acting regulatory element related to meristem expression
GbPAP29.3.1	CAT-box	cis-acting regulatory element related to meristem expression
GbPAP29.3.1	CAT-box	cis-acting regulatory element related to meristem expression
GbPAP29.4.1	AuxRR-core	cis-acting regulatory element involved in auxin responsiveness
GbPAP29.4.1	TGA-element	auxin-responsive element
GbPAP29.4.1	MBS	MYB binding site involved in drought-inducibility
GbPAP29.4.1	GATA-motif	part of a light responsive element
GbPAP29.4.1	GATA-motif	part of a light responsive element
GbPAP29.4.1	TGACG-motif	cis-acting regulatory element involved in the MeJA-responsiveness
GbPAP29.4.1	I-box	part of a light responsive element
GbPAP29.4.1	GA-motif	part of a light responsive element
GbPAP29.4.1	GA-motif	part of a light responsive element
GbPAP29.4.1	TC-rich_repeats	cis-acting element involved in defense and stress responsiveness
GbPAP29.4.1	GT1-motif	light responsive element
GbPAP29.4.1	GT1-motif	light responsive element
GbPAP29.4.1	GT1-motif	light responsive element
GbPAP29.4.1	CGTCA-motif	cis-acting regulatory element involved in the MeJA-responsiveness
GbPAP29.4.1	Box_4	part of a conserved DNA module involved in light responsiveness
GbPAP29.4.1	Box_4	part of a conserved DNA module involved in light responsiveness
GbPAP29.4.1	MRE	MYB binding site involved in light responsiveness
GbPAP29.4.1	CCAAT-box	MYBHv1 binding site
GbPAP29.4.1	ARE	cis-acting regulatory element essential for the anaerobic induction
GbPAP29.4.1	ARE	cis-acting regulatory element essential for the anaerobic induction
GbPAP29.4.1	ARE	cis-acting regulatory element essential for the anaerobic induction
GbPAP29.4.1	O2-site	cis-acting regulatory element involved in zein metabolism regulation
GbPAP29.4.1	LTR	cis-acting element involved in low-temperature responsiveness
GbPAP16.2.1	TCA-element	cis-acting element involved in salicylic acid responsiveness
GbPAP16.2.1	TATC-box	cis-acting element involved in gibberellin-responsiveness
GbPAP16.2.1	LS7	part of a light responsive element
GbPAP16.2.1	CGTCA-motif	cis-acting regulatory element involved in the MeJA-responsiveness
GbPAP16.2.1	CGTCA-motif	cis-acting regulatory element involved in the MeJA-responsiveness
GbPAP16.2.1	CGTCA-motif	cis-acting regulatory element involved in the MeJA-responsiveness
GbPAP16.2.1	GT1-motif	light responsive element
GbPAP16.2.1	GT1-motif	light responsive element
GbPAP16.2.1	GT1-motif	light responsive element
GbPAP16.2.1	ARE	cis-acting regulatory element essential for the anaerobic induction
GbPAP16.2.1	ARE	cis-acting regulatory element essential for the anaerobic induction
GbPAP16.2.1	ARE	cis-acting regulatory element essential for the anaerobic induction
GbPAP16.2.1	ARE	cis-acting regulatory element essential for the anaerobic induction
GbPAP16.2.1	ARE	cis-acting regulatory element essential for the anaerobic induction
GbPAP16.2.1	ABRE	cis-acting element involved in the abscisic acid responsiveness
GbPAP16.2.1	ABRE	cis-acting element involved in the abscisic acid responsiveness
GbPAP16.2.1	ABRE	cis-acting element involved in the abscisic acid responsiveness
[truncated: 2,697 more rows]

## Sheet: origin
Ga01G1639	G-box	CCACGTAA	1004	8	-	Brassica napus	cis-acting regulatory element involved in light responsiveness
Ga01G1639	G-box	TACGTG	1005	6	+	Arabidopsis thaliana	cis-acting regulatory element involved in light responsiveness
Ga01G1639	G-box	CACGTG	1311	6	-	Arabidopsis thaliana	cis-acting regulatory element involved in light responsiveness
Ga01G1639	3-AF1 binding site	TAAGAGAGGAA	605	10	+	Solanum tuberosum	light responsive element
Ga01G1639	GARE-motif	TCTGTTG	9	7	-	Brassica oleracea	gibberellin-responsive element
Ga01G1639	GARE-motif	TCTGTTG	552	7	+	Brassica oleracea	gibberellin-responsive element
Ga01G1639	TCA-element	CCATCTTTTT	497	9	+	Nicotiana tabacum	cis-acting element involved in salicylic acid responsiveness
Ga01G1639	MBS	CAACTG	1278	6	+	Arabidopsis thaliana	MYB binding site involved in drought-inducibility
Ga01G1639	MBS	CAACTG	1910	6	+	Arabidopsis thaliana	MYB binding site involved in drought-inducibility
Ga01G1639	TGA-box	TGACGTAA	1831	8	-	Glycine max	part of an auxin-responsive element
Ga01G1639	G-Box	CACGTG	1311	6	-	Pisum sativum	cis-acting regulatory element involved in light responsiveness
Ga01G1639	TGACG-motif	TGACG	230	5	+	Hordeum vulgare	cis-acting regulatory element involved in the MeJA-responsiveness
Ga01G1639	TGACG-motif	TGACG	1834	5	-	Hordeum vulgare	cis-acting regulatory element involved in the MeJA-responsiveness
Ga01G1639	ABRE	ACGTG	1006	5	+	Arabidopsis thaliana	cis-acting element involved in the abscisic acid responsiveness
Ga01G1639	ABRE	CACGTG	1311	6	-	Arabidopsis thaliana	cis-acting element involved in the abscisic acid responsiveness
Ga01G1639	ABRE	ACGTG	1312	5	+	Arabidopsis thaliana	cis-acting element involved in the abscisic acid responsiveness
Ga01G1639	CGTCA-motif	CGTCA	230	5	-	Hordeum vulgare	cis-acting regulatory element involved in the MeJA-responsiveness
Ga01G1639	CGTCA-motif	CGTCA	1834	5	+	Hordeum vulgare	cis-acting regulatory element involved in the MeJA-responsiveness
Ga01G1639	Box 4	ATTAAT	421	6	+	Petroselinum crispum	part of a conserved DNA module involved in light responsiveness
Ga01G1639	Box 4	ATTAAT	456	6	+	Petroselinum crispum	part of a conserved DNA module involved in light responsiveness
Ga01G1639	Box 4	ATTAAT	1795	6	-	Petroselinum crispum	part of a conserved DNA module involved in light responsiveness
Ga01G1639	ARE	AAACCA	42	6	-	Zea mays	cis-acting regulatory element essential for the anaerobic induction
Ga01G1639	ARE	AAACCA	301	6	-	Zea mays	cis-acting regulatory element essential for the anaerobic induction
Ga01G1639	ARE	AAACCA	1040	6	-	Zea mays	cis-acting regulatory element essential for the anaerobic induction
Ga01G1639	GT1-motif	GGTTAA	404	6	-	Arabidopsis thaliana	light responsive element
Ga01G1639	GT1-motif	GGTTAA	1559	6	-	Arabidopsis thaliana	light responsive element
Ga01G2119	AuxRR-core	GGTCCAT	764	7	+	Nicotiana tabacum	cis-acting regulatory element involved in auxin responsiveness
Ga01G2119	P-box	CCTTTTG	379	7	-	Oryza sativa	gibberellin-responsive element
Ga01G2119	TCA-element	CCATCTTTTT	1785	10	-	Nicotiana tabacum	cis-acting element involved in salicylic acid responsiveness
Ga01G2119	AE-box	AGAAACAA	268	8	+	Arabidopsis thaliana	part of a module for light response
Ga01G2119	ATCT-motif	AATCTAATCC	301	9	+	Pisum sativum	part of a conserved DNA module involved in light responsiveness
Ga01G2119	I-box	TGATAATGT	551	9	+	Solanum tuberosum	part of a light responsive element
Ga01G2119	I-box	TGATAATGT	1538	9	+	Solanum tuberosum	part of a light responsive element
Ga01G2119	ARE	AAACCA	1877	6	+	Zea mays	cis-acting regulatory element essential for the anaerobic induction
Ga01G2119	GT1-motif	GGTTAAT	111	7	-	Avena sativa	light responsive element
Ga01G2119	GT1-motif	GGTTAA	112	6	-	Arabidopsis thaliana	light responsive element
Ga01G2119	GT1-motif	GGTTAAT	373	7	-	Avena sativa	light responsive element
Ga01G2119	GT1-motif	GGTTAA	374	6	-	Arabidopsis thaliana	light responsive element
Ga01G2119	ABRE	ACGTG	753	5	-	Arabidopsis thaliana	cis-acting element involved in the abscisic acid responsiveness
Ga01G2119	ABRE	ACGTG	905	5	+	Arabidopsis thaliana	cis-acting element involved in the abscisic acid responsiveness
Ga01G2119	Box 4	ATTAAT	249	6	+	Petroselinum crispum	part of a conserved DNA module involved in light responsiveness
Ga01G2119	Box 4	ATTAAT	298	6	+	Petroselinum crispum	part of a conserved DNA module involved in light responsiveness
Ga01G2119	Box 4	ATTAAT	1414	6	-	Petroselinum crispum	part of a conserved DNA module involved in light responsiveness
Ga01G2119	G-Box	CACGTT	753	6	+	Pisum sativum	cis-acting regulatory element involved in light responsiveness
Ga01G2119	G-Box	CACGTT	904	6	-	Pisum sativum	cis-acting regulatory element involved in light responsiveness
Ga01G2174	G-Box	CACGTT	389	6	+	Pisum sativum	cis-acting regulatory element involved in light responsiveness
Ga01G2174	G-Box	CACGTT	1419	6	+	Pisum sativum	cis-acting regulatory element involved in light responsiveness
Ga01G2174	SARE	TTCGACCATCTT	1960	11	+	Nicotiana tabacum	cis-acting element involved in salicylic acid responsiveness
Ga01G2174	Box 4	ATTAAT	697	6	+	Petroselinum crispum	part of a conserved DNA module involved in light responsiveness
Ga01G2174	O2-site	GTTGACGTGA	1848	9	+	Zea mays	cis-acting regulatory element involved in zein metabolism regulation
Ga01G2174	ABRE	ACGTG	389	5	-	Arabidopsis thaliana	cis-acting element involved in the abscisic acid responsiveness
Ga01G2174	ABRE	CGTACGTGCA	897	9	-	Hordeum vulgare	cis-acting element involved in the abscisic acid responsiveness
Ga01G2174	ABRE	ACGTG	1419	5	-	Arabidopsis thaliana	cis-acting element involved in the abscisic acid responsiveness
Ga01G2174	GATA-motif	AAGGATAAGG	742	9	+	Solanum tuberosum	part of a light responsive element
Ga01G2174	ARE	AAACCA	602	6	-	Zea mays	cis-acting regulatory element essential for the anaerobic induction
Ga01G2174	ARE	AAACCA	1070	6	-	Zea mays	cis-acting regulatory element essential for the anaerobic induction
Ga01G2174	ARE	AAACCA	1114	6	-	Zea mays	cis-acting regulatory element essential for the anaerobic induction
Ga01G2174	CCAAT-box	CAACGG	1767	6	+	Hordeum vulgare	MYBHv1 binding site
Ga01G2174	TGA-element	AACGAC	491	6	+	Brassica oleracea	auxin-responsive element
Ga01G2174	G-box	CACGAC	913	6	-	Zea mays	cis-acting regulatory element involved in light responsiveness
Ga01G2174	G-box	CACGAC	921	6	+	Zea mays	cis-acting regulatory element involved in light responsiveness
Ga01G2174	G-box	CACGAC	933	6	+	Zea mays	cis-acting regulatory element involved in light responsiveness
Ga01G2174	3-AF1 binding site	TAAGAGAGGAA	629	10	+	Solanum tuberosum	light responsive element
Ga01G2174	AE-box	AGAAACAA	1262	8	+	Arabidopsis thaliana	part of a module for light response
Ga01G2174	TATC-box	TATCCCA	338	7	-	Oryza sativa	cis-acting element involved in gibberellin-responsiveness
Ga01G2174	MBSI	aaaAaaC(G/C)GTTA	1213	10.5	-	Petunia hybrida	MYB binding site involved in flavonoid biosynthetic genes regulation
Ga01G2174	MBS	CAACTG	417	6	-	Arabidopsis thaliana	MYB binding site involved in drought-inducibility
Ga03G0283	TATC-box	TATCCCA	1876	7	+	Oryza sativa	cis-acting element involved in gibberellin-responsiveness
Ga03G0283	CAT-box	GCCACT	283	6	+	Arabidopsis thaliana	cis-acting regulatory element related to meristem expression
Ga03G0283	CAT-box	GCCACT	345	6	-	Arabidopsis thaliana	cis-acting regulatory element related to meristem expression
Ga03G0283	CAT-box	GCCACT	487	6	+	Arabidopsis thaliana	cis-acting regulatory element related to meristem expression
Ga03G0283	CAT-box	GCCACT	608	6	+	Arabidopsis thaliana	cis-acting regulatory element related to meristem expression
Ga03G0283	AACA_motif	TAACAAACTCCA	1742	11	-	Oryza sativa	involved in endosperm-specific negative expression
Ga03G0283	TCA-element	CCATCTTTTT	783	9	+	Nicotiana tabacum	cis-acting element involved in salicylic acid responsiveness
Ga03G0283	Box 4	ATTAAT	187	6	+	Petroselinum crispum	part of a conserved DNA module involved in light responsiveness
Ga03G0283	Box 4	ATTAAT	796	6	+	Petroselinum crispum	part of a conserved DNA module involved in light responsiveness
Ga03G0283	Box 4	ATTAAT	1020	6	-	Petroselinum crispum	part of a conserved DNA module involved in light responsiveness
Ga03G0283	Box 4	ATTAAT	1437	6	-	Petroselinum crispum	part of a conserved DNA module involved in light responsiveness
Ga03G0283	Box 4	ATTAAT	1454	6	-	Petroselinum crispum	part of a conserved DNA module involved in light responsiveness
Ga03G0283	Box 4	ATTAAT	1545	6	-	Petroselinum crispum	part of a conserved DNA module involved in light responsiveness
Ga03G0283	Box 4	ATTAAT	1592	6	-	Petroselinum crispum	part of a conserved DNA module involved in light responsiveness
Ga03G0283	Box 4	ATTAAT	1815	6	-	Petroselinum crispum	part of a conserved DNA module involved in light responsiveness
Ga03G0283	MSA-like	TCCAACGGT	1680	9	+	Catharanthus roseus	cis-acting element involved in cell cycle regulation
Ga03G0283	TC-rich repeats	GTTTTCTTAC	774	10	+	Nicotiana tabacum	cis-acting element involved in defense and stress responsiveness
Ga03G0283	TC-rich repeats	ATTCTCTAAC	1767	9	-	Nicotiana tabacum	cis-acting element involved in defense and stress responsiveness
Ga03G0283	TCT-motif	TCTTAC	778	6	+	Arabidopsis thaliana	part of a light responsive element
Ga03G0283	LTR	CCGAAA	840	6	-	Hordeum vulgare	cis-acting element involved in low-temperature responsiveness
Ga03G0283	CCAAT-box	CAACGG	1682	6	+	Hordeum vulgare	MYBHv1 binding site
Ga03G0283	ARE	AAACCA	952	6	-	Zea mays	cis-acting regulatory element essential for the anaerobic induction
Ga03G1267	MBS	CAACTG	58	6	-	Arabidopsis thaliana	MYB binding site involved in drought-inducibility
Ga03G1267	MBS	CAACTG	668	6	-	Arabidopsis thaliana	MYB binding site involved in drought-inducibility
Ga03G1267	MBS	CAACTG	1214	6	-	Arabidopsis thaliana	MYB binding site involved in drought-inducibility
Ga03G1267	MBS	CAACTG	1752	6	+	Arabidopsis thaliana	MYB binding site involved in drought-inducibility
Ga03G1267	TCA-element	CCATCTTTTT	985	9	-	Nicotiana tabacum	cis-acting element involved in salicylic acid responsiveness
Ga03G1267	TCA-element	CCATCTTTTT	995	9	-	Nicotiana tabacum	cis-acting element involved in salicylic acid responsiveness
Ga03G1267	chs-CMA2a	TCACTTGA	1675	8	+	Petroselinum crispum	part of a light responsive element
Ga03G1267	WUN-motif	AAATTTCCT	1769	9	+	Brassica oleracea	wound-responsive element
Ga03G1267	G-box	CACGTG	1708	6	-	Arabidopsis thaliana	cis-acting regulatory element involved in light responsiveness
Ga03G1267	MRE	AACCTAA	1405	7	+	Petroselinum crispum	MYB binding site involved in light responsiveness
Ga03G1267	AE-box	AGAAACTT	559	8	+	Arabidopsis thaliana	part of a module for light response
Ga03G1267	ATCT-motif	AATCTAATCC	1200	9	-	Pisum sativum	part of a conserved DNA module involved in light responsiveness
Ga03G1267	ARE	AAACCA	1063	6	+	Zea mays	cis-acting regulatory element essential for the anaerobic induction
Ga03G1267	ARE	AAACCA	1185	6	+	Zea mays	cis-acting regulatory element essential for the anaerobic induction
Ga03G1267	TGA-element	AACGAC	230	6	+	Brassica oleracea	auxin-responsive element
Ga03G1267	CCAAT-box	CAACGG	502	6	-	Hordeum vulgare	MYBHv1 binding site
Ga03G1267	CCAAT-box	CAACGG	1391	6	+	Hordeum vulgare	MYBHv1 binding site
Ga03G1267	LTR	CCGAAA	1668	6	-	Hordeum vulgare	cis-acting element involved in low-temperature responsiveness
Ga03G1267	G-Box	CACGTG	1708	6	-	Pisum sativum	cis-acting regulatory element involved in light responsiveness
Ga03G1267	Box 4	ATTAAT	964	6	+	Petroselinum crispum	part of a conserved DNA module involved in light responsiveness
Ga03G1267	Box 4	ATTAAT	1109	6	-	Petroselinum crispum	part of a conserved DNA module involved in light responsiveness
Ga03G1267	Box 4	ATTAAT	1160	6	-	Petroselinum crispum	part of a conserved DNA module involved in light responsiveness
Ga03G1267	Box 4	ATTAAT	1372	6	-	Petroselinum crispum	part of a conserved DNA module involved in light responsiveness
Ga03G1267	Box 4	ATTAAT	1496	6	-	Petroselinum crispum	part of a conserved DNA module involved in light responsiveness
Ga03G1267	ABRE	CACGTG	1708	6	-	Arabidopsis thaliana	cis-acting element involved in the abscisic acid responsiveness
Ga03G1267	ABRE	ACGTG	1709	5	+	Arabidopsis thaliana	cis-acting element involved in the abscisic acid responsiveness
Ga03G1267	TC-rich repeats	ATTCTCTAAC	8	9	-	Nicotiana tabacum	cis-acting element involved in defense and stress responsiveness
Ga03G2556	MRE	AACCTAA	1450	7	-	Petroselinum crispum	MYB binding site involved in light responsiveness
Ga03G2556	G-box	CACGTC	748	6	-	Zea mays	cis-acting regulatory element involved in light responsiveness
Ga03G2556	AE-box	AGAAACAA	1302	8	-	Arabidopsis thaliana	part of a module for light response
Ga03G2556	ATCT-motif	AATCTAATCC	1313	9	-	Pisum sativum	part of a conserved DNA module involved in light responsiveness
Ga03G2556	TCA-element	CCATCTTTTT	1475	9	+	Nicotiana tabacum	cis-acting element involved in salicylic acid responsiveness
Ga03G2556	TCA-element	CCATCTTTTT	1577	9	+	Nicotiana tabacum	cis-acting element involved in salicylic acid responsiveness
Ga03G2556	MBS	CAACTG	777	6	-	Arabidopsis thaliana	MYB binding site involved in drought-inducibility
Ga03G2556	P-box	CCTTTTG	22	7	+	Oryza sativa	gibberellin-responsive element
Ga03G2556	P-box	CAACAAACCCCTT	370	12	-	Petroselinum crispum	gibberellin-responsive element and part of a light responsive element
Ga03G2556	P-box	CCTTTTG	814	7	+	Oryza sativa	gibberellin-responsive element
Ga03G2556	A-box	CCGTCC	615	6	+	Petroselinum crispum	cis-acting regulatory element
Ga03G2556	LTR	CCGAAA	129	6	+	Hordeum vulgare	cis-acting element involved in low-temperature responsiveness
Ga03G2556	LTR	CCGAAA	655	6	-	Hordeum vulgare	cis-acting element involved in low-temperature responsiveness
Ga03G2556	TGACG-motif	TGACG	781	5	+	Hordeum vulgare	cis-acting regulatory element involved in the MeJA-responsiveness
Ga03G2556	TGACG-motif	TGACG	1691	5	+	Hordeum vulgare	cis-acting regulatory element involved in the MeJA-responsiveness
Ga03G2556	TGACG-motif	TGACG	1694	5	-	Hordeum vulgare	cis-acting regulatory element involved in the MeJA-responsiveness
Ga03G2556	ABRE	ACGTG	749	5	+	Arabidopsis thaliana	cis-acting element involved in the abscisic acid responsiveness
Ga03G2556	CGTCA-motif	CGTCA	781	5	-	Hordeum vulgare	cis-acting regulatory element involved in the MeJA-responsiveness
Ga03G2556	CGTCA-motif	CGTCA	1691	5	-	Hordeum vulgare	cis-acting regulatory element involved in the MeJA-responsiveness
Ga03G2556	CGTCA-motif	CGTCA	1694	5	+	Hordeum vulgare	cis-acting regulatory element involved in the MeJA-responsiveness
Ga03G2556	Box 4	ATTAAT	860	6	+	Petroselinum crispum	part of a conserved DNA module involved in light responsiveness
Ga03G2556	Box 4	ATTAAT	1714	6	-	Petroselinum crispum	part of a conserved DNA module involved in light responsiveness
Ga03G2556	Box 4	ATTAAT	1840	6	-	Petroselinum crispum	part of a conserved DNA module involved in light responsiveness
Ga03G2556	ARE	AAACCA	220	6	+	Zea mays	cis-acting regulatory element essential for the anaerobic induction
Ga03G2556	ARE	AAACCA	911	6	-	Zea mays	cis-acting regulatory element essential for the anaerobic induction
Ga03G2556	ARE	AAACCA	1828	6	-	Zea mays	cis-acting regulatory element essential for the anaerobic induction
Ga03G2556	GT1-motif	GGTTAA	136	6	-	Arabidopsis thaliana	light responsive element
Ga03G2556	GT1-motif	GGTTAAT	157	7	+	Avena sativa	light responsive element
Ga03G2556	GT1-motif	GGTTAAT	1170	7	-	Avena sativa	light responsive element
Ga03G2556	GT1-motif	GGTTAA	1171	6	-	Arabidopsis thaliana	light responsive element
Ga03G2556	GT1-motif	GGTTAA	1453	6	+	Arabidopsis thaliana	light responsive element
Ga03G2556	GT1-motif	GGTTAA	1652	6	-	Arabidopsis thaliana	light responsive element
Ga03G2556	GA-motif	ATAGATAA	1812	8	-	Arabidopsis thaliana	part of a light responsive element
Ga03G2557	ATCT-motif	AATCTAATCC	920	9	+	Pisum sativum	part of a conserved DNA module involved in light responsiveness
Ga03G2557	G-box	CACGTG	1164	6	-	Arabidopsis thaliana	cis-acting regulatory element involved in light responsiveness
Ga03G2557	TCA-element	CCATCTTTTT	350	9	-	Nicotiana tabacum	cis-acting element involved in salicylic acid responsiveness
Ga03G2557	TCA-element	CCATCTTTTT	613	9	-	Nicotiana tabacum	cis-acting element involved in salicylic acid responsiveness
Ga03G2557	MBSI	aaaAaaC(G/C)GTTA	1903	10.5	-	Petunia hybrida	MYB binding site involved in flavonoid biosynthetic genes regulation
Ga03G2557	ABRE	ACGTG	517	5	+	Arabidopsis thaliana	cis-acting element involved in the abscisic acid responsiveness
Ga03G2557	ABRE	ACGTG	602	5	+	Arabidopsis thaliana	cis-acting element involved in the abscisic acid responsiveness
Ga03G2557	ABRE	CACGTG	1164	6	-	Arabidopsis thaliana	cis-acting element involved in the abscisic acid responsiveness
Ga03G2557	ABRE	ACGTG	1165	5	+	Arabidopsis thaliana	cis-acting element involved in the abscisic acid responsiveness
Ga03G2557	GATA-motif	AAGATAAGATT	1279	10	+	Arabidopsis thaliana	part of a light responsive element
Ga03G2557	TC-rich repeats	GTTTTCTTAC	1203	9	+	Nicotiana tabacum	cis-acting element involved in defense and stress responsiveness
Ga03G2557	Box 4	ATTAAT	84	6	+	Petroselinum crispum	part of a conserved DNA module involved in light responsiveness
Ga03G2557	Box 4	ATTAAT	693	6	+	Petroselinum crispum	part of a conserved DNA module involved in light responsiveness
Ga03G2557	Box 4	ATTAAT	1220	6	-	Petroselinum crispum	part of a conserved DNA module involved in light responsiveness
Ga03G2557	Box 4	ATTAAT	1372	6	-	Petroselinum crispum	part of a conserved DNA module involved in light responsiveness
Ga03G2557	Box 4	ATTAAT	1435	6	-	Petroselinum crispum	part of a conserved DNA module involved in light responsiveness
Ga03G2557	Box 4	ATTAAT	1518	6	-	Petroselinum crispum	part of a conserved DNA module involved in light responsiveness
Ga03G2557	Box 4	ATTAAT	1611	6	-	Petroselinum crispum	part of a conserved DNA module involved in light responsiveness
Ga03G2557	LTR	CCGAAA	43	6	+	Hordeum vulgare	cis-acting element involved in low-temperature responsiveness
Ga03G2557	GCN4_motif	TGAGTCA	1926	7	-	Oryza sativa	cis-regulatory element involved in endosperm expression
Ga03G2557	G-Box	CACGTT	516	6	-	Pisum sativum	cis-acting regulatory element involved in light responsiveness
Ga03G2557	G-Box	CACGTT	601	6	-	Pisum sativum	cis-acting regulatory element involved in light responsiveness
Ga03G2557	G-Box	CACGTG	1164	6	-	Pisum sativum	cis-acting regulatory element involved in light responsiveness
Ga03G2557	TCT-motif	TCTTAC	1207	6	+	Arabidopsis thaliana	part of a light responsive element
Ga03G2557	ARE	AAACCA	1906	6	-	Zea mays	cis-acting regulatory element essential for the anaerobic induction
Ga03G2557	GT1-motif	GGTTAAT	1885	7	-	Avena sativa	light responsive element
Ga03G2557	GT1-motif	GGTTAA	1886	6	-	Arabidopsis thaliana	light responsive element
Ga04G1018	Box III	atCATTTTCACt	1470	11	-	Pisum sativum	protein binding site
Ga04G1018	MBS	CAACTG	1297	6	+	Arabidopsis thaliana	MYB binding site involved in drought-inducibility
Ga04G1018	MBS	CAACTG	1393	6	+	Arabidopsis thaliana	MYB binding site involved in drought-inducibility
Ga04G1018	chs-CMA1a	TTACTTAA	71	8	+	Daucus carota	part of a light responsive element
Ga04G1018	chs-CMA1a	TTACTTAA	108	8	+	Daucus carota	part of a light responsive element
Ga04G1018	chs-CMA1a	TTACTTAA	152	8	-	Daucus carota	part of a light responsive element
Ga04G1018	chs-CMA1a	TTACTTAA	218	8	+	Daucus carota	part of a light responsive element
Ga04G1018	AE-box	AGAAACAA	404	8	-	Arabidopsis thaliana	part of a module for light response
Ga04G1018	AE-box	AGAAACAA	1508	8	+	Arabidopsis thaliana	part of a module for light response
Ga04G1018	CAT-box	GCCACT	1121	6	+	Arabidopsis thaliana	cis-acting regulatory element related to meristem expression
Ga04G1018	TATC-box	TATCCCA	1524	7	+	Oryza sativa	cis-acting element involved in gibberellin-responsiveness
Ga04G1018	ARE	AAACCA	658	6	+	Zea mays	cis-acting regulatory element essential for the anaerobic induction
Ga04G1018	ARE	AAACCA	1301	6	-	Zea mays	cis-acting regulatory element essential for the anaerobic induction
Ga04G1018	Box 4	ATTAAT	2	6	+	Petroselinum crispum	part of a conserved DNA module involved in light responsiveness
Ga04G1018	Box 4	ATTAAT	37	6	+	Petroselinum crispum	part of a conserved DNA module involved in light responsiveness
Ga04G1018	Box 4	ATTAAT	61	6	+	Petroselinum crispum	part of a conserved DNA module involved in light responsiveness
Ga04G1018	Box 4	ATTAAT	294	6	+	Petroselinum crispum	part of a conserved DNA module involved in light responsiveness
Ga04G1018	Box 4	ATTAAT	395	6	+	Petroselinum crispum	part of a conserved DNA module involved in light responsiveness
Ga04G1018	Box 4	ATTAAT	1464	6	-	Petroselinum crispum	part of a conserved DNA module involved in light responsiveness
Ga04G1018	O2-site	GTTGACGTGA	937	9	+	Zea mays	cis-acting regulatory element involved in zein metabolism regulation
Ga04G1018	O2-site	GTTGACGTGA	1338	9	-	Zea mays	cis-acting regulatory element involved in zein metabolism regulation
Ga04G2059	G-box	CACGTC	384	6	+	Zea mays	cis-acting regulatory element involved in light responsiveness
Ga04G2059	G-box	CACGTC	1496	6	-	Zea mays	cis-acting regulatory element involved in light responsiveness
Ga04G2059	MRE	AACCTAA	1663	7	+	Petroselinum crispum	MYB binding site involved in light responsiveness
Ga04G2059	CAT-box	GCCACT	1124	6	+	Arabidopsis thaliana	cis-acting regulatory element related to meristem expression
Ga04G2059	TCA-element	CCATCTTTTT	9	9	+	Nicotiana tabacum	cis-acting element involved in salicylic acid responsiveness
Ga04G2059	TCA-element	CCATCTTTTT	513	9	+	Nicotiana tabacum	cis-acting element involved in salicylic acid responsiveness
Ga04G2059	chs-CMA1a	TTACTTAA	1940	8	-	Daucus carota	part of a light responsive element
Ga04G2059	TGACG-motif	TGACG	1495	5	+	Hordeum vulgare	cis-acting regulatory element involved in the MeJA-responsiveness
Ga04G2059	AT-rich element	ATAGAAATCAA	269	10	+	Glycine max	binding site of AT-rich DNA binding protein (ATBP-1)
Ga04G2059	CGTCA-motif	CGTCA	1495	5	-	Hordeum vulgare	cis-acting regulatory element involved in the MeJA-responsiveness
Ga04G2059	ABRE	ACGTG	384	5	-	Arabidopsis thaliana	cis-acting element involved in the abscisic acid responsiveness
Ga04G2059	ABRE	CGCACGTGTC	906	9	+	Hordeum vulgare	cis-acting element involved in the abscisic acid responsiveness
Ga04G2059	ABRE	ACGTG	1497	5	+	Arabidopsis thaliana	cis-acting element involved in the abscisic acid responsiveness
Ga04G2059	O2-site	GATGATGTGG	1828	9	-	Zea mays	cis-acting regulatory element involved in zein metabolism regulation
Ga04G2059	GATA-motif	GATAGGG	727	7	-	Pisum sativum	part of a light responsive element
Ga04G2059	Box 4	ATTAAT	669	6	+	Petroselinum crispum	part of a conserved DNA module involved in light responsiveness
Ga04G2059	Box 4	ATTAAT	1004	6	-	Petroselinum crispum	part of a conserved DNA module involved in light responsiveness
Ga04G2059	Box 4	ATTAAT	1677	6	-	Petroselinum crispum	part of a conserved DNA module involved in light responsiveness
Ga04G2059	Box 4	ATTAAT	1910	6	-	Petroselinum crispum	part of a conserved DNA module involved in light responsiveness
Ga04G2059	Box 4	ATTAAT	1914	6	-	Petroselinum crispum	part of a conserved DNA module involved in light responsiveness
Ga04G2059	ARE	AAACCA	6	6	+	Zea mays	cis-acting regulatory element essential for the anaerobic induction
Ga04G2059	ARE	AAACCA	434	6	-	Zea mays	cis-acting regulatory element essential for the anaerobic induction
Ga04G2059	GT1-motif	GGTTAAT	1660	7	-	Avena sativa	light responsive element
Ga04G2059	GT1-motif	GGTTAA	1661	6	-	Arabidopsis thaliana	light responsive element
Ga04G2059	TGA-element	AACGAC	44	6	+	Brassica oleracea	auxin-responsive element
Ga05G2004	circadian	CAAAGATATC	1313	9	-	Lycopersicon esculentum	cis-acting regulatory element involved in circadian control
Ga05G2004	P-box	CCTTTTG	995	7	+	Oryza sativa	gibberellin-responsive element
Ga05G2004	P-box	CCTTTTG	1521	7	-	Oryza sativa	gibberellin-responsive element
Ga05G2004	CAT-box	GCCACT	728	6	-	Arabidopsis thaliana	cis-acting regulatory element related to meristem expression
Ga05G2004	GT1-motif	GGTTAA	1394	6	-	Arabidopsis thaliana	light responsive element
Ga05G2004	ARE	AAACCA	148	6	+	Zea mays	cis-acting regulatory element essential for the anaerobic induction
Ga05G2004	ARE	AAACCA	1984	6	-	Zea mays	cis-acting regulatory element essential for the anaerobic induction
Ga05G2004	TGACG-motif	TGACG	1283	5	-	Hordeum vulgare	cis-acting regulatory element involved in the MeJA-responsiveness
Ga05G2004	TCT-motif	TCTTAC	1725	6	-	Arabidopsis thaliana	part of a light responsive element
Ga05G2004	GATA-motif	AAGATAAGATT	880	10	+	Arabidopsis thaliana	part of a light responsive element
Ga05G2004	GATA-motif	AAGGATAAGG	1524	9	+	Solanum tuberosum	part of a light responsive element
Ga05G2004	CGTCA-motif	CGTCA	1283	5	+	Hordeum vulgare	cis-acting regulatory element involved in the MeJA-responsiveness
Ga05G2004	Box 4	ATTAAT	71	6	+	Petroselinum crispum	part of a conserved DNA module involved in light responsiveness
Ga05G2004	Box 4	ATTAAT	652	6	+	Petroselinum crispum	part of a conserved DNA module involved in light responsiveness
Ga05G2005	TCA-element	CCATCTTTTT	437	9	+	Nicotiana tabacum	cis-acting element involved in salicylic acid responsiveness
Ga05G2005	MBSI	aaaAaaC(G/C)GTTA	651	11	+	Petunia hybrida	MYB binding site involved in flavonoid biosynthetic genes regulation
Ga05G2005	G-box	CACGTC	1810	6	-	Zea mays	cis-acting regulatory element involved in light responsiveness
Ga05G2005	MRE	AACCTAA	843	7	-	Petroselinum crispum	MYB binding site involved in light responsiveness
Ga05G2005	MRE	AACCTAA	1646	7	-	Petroselinum crispum	MYB binding site involved in light responsiveness
Ga05G2005	CAT-box	GCCACT	132	6	+	Arabidopsis thaliana	cis-acting regulatory element related to meristem expression
Ga05G2005	AE-box	AGAAACAA	801	8	-	Arabidopsis thaliana	part of a module for light response
Ga05G2005	HD-Zip 1	CAAT(A/T)ATTG	1488	8	-	Arabidopsis thaliana	element involved in differentiation of the palisade mesophyll cells
Ga05G2005	GT1-motif	GGTTAAT	283	7	-	Avena sativa	light responsive element
Ga05G2005	GT1-motif	GGTTAA	284	6	-	Arabidopsis thaliana	light responsive element
Ga05G2005	GT1-motif	GGTTAA	1217	6	-	Arabidopsis thaliana	light responsive element
Ga05G2005	GT1-motif	GGTTAA	1733	6	+	Arabidopsis thaliana	light responsive element
Ga05G2005	ARE	AAACCA	814	6	-	Zea mays	cis-acting regulatory element essential for the anaerobic induction
Ga05G2005	ARE	AAACCA	1706	6	+	Zea mays	cis-acting regulatory element essential for the anaerobic induction
Ga05G2005	ARE	AAACCA	1954	6	+	Zea mays	cis-acting regulatory element essential for the anaerobic induction
Ga05G2005	CCAAT-box	CAACGG	1241	6	-	Hordeum vulgare	MYBHv1 binding site
Ga05G2005	GA-motif	ATAGATAA	830	8	+	Arabidopsis thaliana	part of a light responsive element
Ga05G2005	TCCC-motif	TCTCCCT	482	7	-	Spinacia oleracea	part of a light responsive element
Ga05G2005	TGACG-motif	TGACG	1809	5	+	Hordeum vulgare	cis-acting regulatory element involved in the MeJA-responsiveness
Ga05G2005	TCT-motif	TCTTAC	1798	6	+	Arabidopsis thaliana	part of a light responsive element
Ga05G2005	AT-rich element	ATAGAAATCAA	40	10	+	Glycine max	binding site of AT-rich DNA binding protein (ATBP-1)
Ga05G2005	GATA-motif	AAGATAAGATT	1777	10	+	Arabidopsis thaliana	part of a light responsive element
Ga05G2005	CGTCA-motif	CGTCA	1809	5	-	Hordeum vulgare	cis-acting regulatory element involved in the MeJA-responsiveness
Ga05G2005	ABRE	ACGTG	1811	5	+	Arabidopsis thaliana	cis-acting element involved in the abscisic acid responsiveness
Ga05G2005	Box 4	ATTAAT	494	6	+	Petroselinum crispum	part of a conserved DNA module involved in light responsiveness
Ga05G2005	Box 4	ATTAAT	976	6	+	Petroselinum crispum	part of a conserved DNA module involved in light responsiveness
Ga05G2005	Box 4	ATTAAT	1603	6	-	Petroselinum crispum	part of a conserved DNA module involved in light responsiveness
Ga05G3380	circadian	CAAAGATATC	1219	9	+	Lycopersicon esculentum	cis-acting regulatory element involved in circadian control
Ga05G3380	P-box	CCTTTTG	1949	7	+	Oryza sativa	gibberellin-responsive element
Ga05G3380	WUN-motif	AAATTTCCT	1784	9	+	Brassica oleracea	wound-responsive element
Ga05G3380	ARE	AAACCA	1975	6	+	Zea mays	cis-acting regulatory element essential for the anaerobic induction
Ga05G3380	I-box	atGATAAGGTC	826	10	-	Helianthus annuus	part of a light responsive element
Ga05G3380	GCN4_motif	TGAGTCA	1453	7	-	Oryza sativa	cis-regulatory element involved in endosperm expression
Ga05G3380	TGACG-motif	TGACG	1717	5	-	Hordeum vulgare	cis-acting regulatory element involved in the MeJA-responsiveness
Ga05G3380	AT-rich element	ATAGAAATCAA	1517	10	-	Glycine max	binding site of AT-rich DNA binding protein (ATBP-1)
Ga05G3380	TCT-motif	TCTTAC	768	6	-	Arabidopsis thaliana	part of a light responsive element
Ga05G3380	TCT-motif	TCTTAC	1944	6	+	Arabidopsis thaliana	part of a light responsive element
Ga05G3380	CGTCA-motif	CGTCA	1717	5	+	Hordeum vulgare	cis-acting regulatory element involved in the MeJA-responsiveness
Ga05G3380	Box 4	ATTAAT	861	6	+	Petroselinum crispum	part of a conserved DNA module involved in light responsiveness
Ga05G3380	Box 4	ATTAAT	922	6	+	Petroselinum crispum	part of a conserved DNA module involved in light responsiveness
Ga05G3380	Box 4	ATTAAT	1774	6	-	Petroselinum crispum	part of a conserved DNA module involved in light responsiveness
Ga06G0073	ACE	CTAACGTATT	1405	9	+	Petroselinum crispum	cis-acting element involved in light responsiveness
Ga06G0073	G-box	CACGTG	1804	6	-	Arabidopsis thaliana	cis-acting regulatory element involved in light responsiveness
Ga06G0073	MRE	AACCTAA	146	7	+	Petroselinum crispum	MYB binding site involved in light responsiveness
Ga06G0073	AE-box	AGAAACAA	1743	8	+	Arabidopsis thaliana	part of a module for light response
Ga06G0073	Gap-box	CAAATGAA(A/G)A	1702	9	-	Arabidopsis thaliana	part of a light responsive element
Ga06G0073	MBSI	aaaAaaC(G/C)GTTA	1317	11	-	Petunia hybrida	MYB binding site involved in flavonoid biosynthetic genes regulation
Ga06G0073	TGACG-motif	TGACG	1350	5	-	Hordeum vulgare	cis-acting regulatory element involved in the MeJA-responsiveness
Ga06G0073	G-Box	CACGTG	1804	6	-	Pisum sativum	cis-acting regulatory element involved in light responsiveness
Ga06G0073	GCN4_motif	TGAGTCA	1421	7	-	Oryza sativa	cis-regulatory element involved in endosperm expression
Ga06G0073	TCT-motif	TCTTAC	1955	6	+	Arabidopsis thaliana	part of a light responsive element
Ga06G0073	GATA-motif	GATAGGA	1003	7	-	Arabidopsis thaliana	part of a light responsive element
Ga06G0073	TC-rich repeats	GTTTTCTTAC	1951	9	+	Nicotiana tabacum	cis-acting element involved in defense and stress responsiveness
Ga06G0073	AT-rich sequence	TAAAATACT	1670	9	-	Pisum sativum	element for maximal elicitor-mediated activation (2copies)
Ga06G0073	O2-site	GTTGACGTGA	1352	9	-	Zea mays	cis-acting regulatory element involved in zein metabolism regulation
Ga06G0073	ABRE	GACACGTGGC	1802	9	+	Triticum aestivum	cis-acting element involved in the abscisic acid responsiveness
Ga06G0073	ABRE	CACGTG	1804	6	-	Arabidopsis thaliana	cis-acting element involved in the abscisic acid responsiveness
Ga06G0073	ABRE	ACGTG	1805	5	+	Arabidopsis thaliana	cis-acting element involved in the abscisic acid responsiveness
Ga06G0073	CGTCA-motif	CGTCA	1350	5	+	Hordeum vulgare	cis-acting regulatory element involved in the MeJA-responsiveness
Ga06G0073	Box 4	ATTAAT	1047	6	-	Petroselinum crispum	part of a conserved DNA module involved in light responsiveness
Ga06G0073	Box 4	ATTAAT	1151	6	-	Petroselinum crispum	part of a conserved DNA module involved in light responsiveness
Ga06G0073	GT1-motif	GGTTAA	469	6	+	Arabidopsis thaliana	light responsive element
Ga06G0073	GT1-motif	GGTTAAT	680	7	+	Avena sativa	light responsive element
Ga06G0073	GT1-motif	GGTTAA	1093	6	+	Arabidopsis thaliana	light responsive element
Ga06G0073	ARE	AAACCA	850	6	-	Zea mays	cis-acting regulatory element essential for the anaerobic induction
Ga06G0073	ARE	AAACCA	1656	6	+	Zea mays	cis-acting regulatory element essential for the anaerobic induction
Ga06G0073	ARE	AAACCA	1916	6	+	Zea mays	cis-acting regulatory element essential for the anaerobic induction
Ga06G0533	GT1-motif	GGTTAA	51	6	-	Arabidopsis thaliana	light responsive element
Ga06G0533	ARE	AAACCA	585	6	+	Zea mays	cis-acting regulatory element essential for the anaerobic induction
Ga06G0533	ARE	AAACCA	897	6	+	Zea mays	cis-acting regulatory element essential for the anaerobic induction
Ga06G0533	ARE	AAACCA	1247	6	-	Zea mays	cis-acting regulatory element essential for the anaerobic induction
Ga06G0533	ARE	AAACCA	1496	6	-	Zea mays	cis-acting regulatory element essential for the anaerobic induction
Ga06G0533	ARE	AAACCA	1646	6	-	Zea mays	cis-acting regulatory element essential for the anaerobic induction
Ga06G0533	G-Box	CACGTT	291	6	+	Pisum sativum	cis-acting regulatory element involved in light responsiveness
Ga06G0533	G-Box	CACGTG	665	6	+	Pisum sativum	cis-acting regulatory element involved in light responsiveness
Ga06G0533	G-Box	CACGTG	857	6	+	Pisum sativum	cis-acting regulatory element involved in light responsiveness
Ga06G0533	G-Box	CACGTT	986	6	+	Pisum sativum	cis-acting regulatory element involved in light responsiveness
Ga06G0533	LTR	CCGAAA	1219	6	-	Hordeum vulgare	cis-acting element involved in low-temperature responsiveness
Ga06G0533	Box 4	ATTAAT	572	6	+	Petroselinum crispum	part of a conserved DNA module involved in light responsiveness
Ga06G0533	Box 4	ATTAAT	576	6	+	Petroselinum crispum	part of a conserved DNA module involved in light responsiveness
Ga06G0533	Box 4	ATTAAT	1340	6	-	Petroselinum crispum	part of a conserved DNA module involved in light responsiveness
Ga06G0533	GATA-motif	GATAGGA	961	7	-	Arabidopsis thaliana	part of a light responsive element
Ga06G0533	ABRE	GCAACGTGTC	289	9	-	Hordeum vulgare	cis-acting element involved in the abscisic acid responsiveness
Ga06G0533	ABRE	ACGTG	291	5	-	Arabidopsis thaliana	cis-acting element involved in the abscisic acid responsiveness
Ga06G0533	ABRE	CACGTG	665	6	+	Arabidopsis thaliana	cis-acting element involved in the abscisic acid responsiveness
Ga06G0533	ABRE	ACGTG	666	5	+	Arabidopsis thaliana	cis-acting element involved in the abscisic acid responsiveness
Ga06G0533	ABRE	GACACGTGGC	855	9	-	Triticum aestivum	cis-acting element involved in the abscisic acid responsiveness
Ga06G0533	ABRE	CACGTG	857	6	+	Arabidopsis thaliana	cis-acting element involved in the abscisic acid responsiveness
Ga06G0533	ABRE	ACGTG	858	5	+	Arabidopsis thaliana	cis-acting element involved in the abscisic acid responsiveness
Ga06G0533	ABRE	ACGTG	986	5	-	Arabidopsis thaliana	cis-acting element involved in the abscisic acid responsiveness
Ga06G0533	MBS	CAACTG	1067	6	+	Arabidopsis thaliana	MYB binding site involved in drought-inducibility
Ga06G0533	TCA-element	TCAGAAGAGG	1740	9	-	Brassica oleracea	cis-acting element involved in salicylic acid responsiveness
Ga06G0533	A-box	CCGTCC	838	6	+	Petroselinum crispum	cis-acting regulatory element
Ga06G0533	Box III	atCATTTTCACt	810	11	+	Pisum sativum	protein binding site
Ga06G0533	P-box	CCTTTTG	1436	7	-	Oryza sativa	gibberellin-responsive element
Ga06G0533	G-box	ACACGTGT	664	8	+	Brassica napus	cis-acting regulatory element involved in light responsiveness
Ga06G0533	G-box	CACGTG	665	6	+	Arabidopsis thaliana	cis-acting regulatory element involved in light responsiveness
Ga06G0533	G-box	ACACGTG(G/t)CACC	852	10.5	-	Lycopersicon esculentum	cis-acting regulatory element involved in light responsiveness
Ga06G0533	G-box	GCCACGTGGA	855	9	+	Arabidopsis thaliana	cis-acting regulatory element involved in light responsiveness
Ga06G0533	G-box	CACGTG	857	6	+	Arabidopsis thaliana	cis-acting regulatory element involved in light responsiveness
Ga06G0533	AE-box	AGAAACAA	1523	8	-	Arabidopsis thaliana	part of a module for light response
Ga06G1141	MRE	AACCTAA	1688	7	-	Petroselinum crispum	MYB binding site involved in light responsiveness
Ga06G1141	CAT-box	GCCACT	1265	6	+	Arabidopsis thaliana	cis-acting regulatory element related to meristem expression
Ga06G1141	TCT-motif	TCTTAC	33	6	-	Arabidopsis thaliana	part of a light responsive element
Ga06G1141	TCT-motif	TCTTAC	1549	6	+	Arabidopsis thaliana	part of a light responsive element
Ga06G1141	TGACG-motif	TGACG	1534	5	-	Hordeum vulgare	cis-acting regulatory element involved in the MeJA-responsiveness
Ga06G1141	SARE	TTCGACCATCTT	1058	11	-	Nicotiana tabacum	cis-acting element involved in salicylic acid responsiveness
Ga06G1141	Box 4	ATTAAT	863	6	+	Petroselinum crispum	part of a conserved DNA module involved in light responsiveness
Ga06G1141	Box 4	ATTAAT	867	6	+	Petroselinum crispum	part of a conserved DNA module involved in light responsiveness
Ga06G1141	Box 4	ATTAAT	1199	6	-	Petroselinum crispum	part of a conserved DNA module involved in light responsiveness
Ga06G1141	O2-site	GATGATGTGG	1732	9	-	Zea mays	cis-acting regulatory element involved in zein metabolism regulation
Ga06G1141	CGTCA-motif	CGTCA	1534	5	+	Hordeum vulgare	cis-acting regulatory element involved in the MeJA-responsiveness
Ga06G1141	ABRE	AACCCGG	978	7	-	Arabidopsis thaliana	cis-acting element involved in the abscisic acid responsiveness
Ga06G1141	ARE	AAACCA	705	6	-	Zea mays	cis-acting regulatory element essential for the anaerobic induction
Ga06G1141	ARE	AAACCA	754	6	-	Zea mays	cis-acting regulatory element essential for the anaerobic induction
Ga06G1141	GT1-motif	GGTTAA	325	6	-	Arabidopsis thaliana	light responsive element
Ga06G1141	GT1-motif	GGTTAA	1146	6	+	Arabidopsis thaliana	light responsive element
Ga06G1141	TGA-element	AACGAC	1486	6	-	Brassica oleracea	auxin-responsive element
Ga06G1141	TGA-element	AACGAC	1499	6	+	Brassica oleracea	auxin-responsive element
Ga06G1141	CCAAT-box	CAACGG	813	6	+	Hordeum vulgare	MYBHv1 binding site
Ga08G1454	TCA-element	TCAGAAGAGG	757	9	-	Brassica oleracea	cis-acting element involved in salicylic acid responsiveness
Ga08G1454	TCA-element	CCATCTTTTT	1352	9	-	Nicotiana tabacum	cis-acting element involved in salicylic acid responsiveness
Ga08G1454	MBS	CAACTG	945	6	+	Arabidopsis thaliana	MYB binding site involved in drought-inducibility
Ga08G1454	circadian	CAAAGATATC	1385	9	+	Lycopersicon esculentum	cis-acting regulatory element involved in circadian control
Ga08G1454	chs-CMA2a	TCACTTGA	583	8	-	Petroselinum crispum	part of a light responsive element
Ga08G1454	P-box	CCTTTTG	259	7	+	Oryza sativa	gibberellin-responsive element
Ga08G1454	MRE	AACCTAA	403	7	-	Petroselinum crispum	MYB binding site involved in light responsiveness
Ga08G1454	MRE	AACCTAA	1439	7	+	Petroselinum crispum	MYB binding site involved in light responsiveness
Ga08G1454	MRE	AACCTAA	1718	7	+	Petroselinum crispum	MYB binding site involved in light responsiveness
Ga08G1454	AE-box	AGAAACAA	1313	8	+	Arabidopsis thaliana	part of a module for light response
Ga08G1454	CAT-box	GCCACT	127	6	+	Arabidopsis thaliana	cis-acting regulatory element related to meristem expression
Ga08G1454	GT1-motif	GGTTAA	1716	6	-	Arabidopsis thaliana	light responsive element
Ga08G1454	I-box	cCATATCCAAT	44	10	+	Flaveria trinervia	part of a light responsive element
Ga08G1454	GCN4_motif	TGAGTCA	600	7	-	Oryza sativa	cis-regulatory element involved in endosperm expression
Ga08G1454	TCT-motif	TCTTAC	267	6	+	Arabidopsis thaliana	part of a light responsive element
Ga08G1454	TCT-motif	TCTTAC	1334	6	+	Arabidopsis thaliana	part of a light responsive element
Ga08G1454	GATA-motif	GATAGGA	701	7	-	Arabidopsis thaliana	part of a light responsive element
Ga08G1454	GATA-motif	AAGGATAAGG	855	9	-	Solanum tuberosum	part of a light responsive element
Ga08G1454	GATA-motif	GATAGGA	1904	7	+	Arabidopsis thaliana	part of a light responsive element
Ga08G1454	Box 4	ATTAAT	1748	6	-	Petroselinum crispum	part of a conserved DNA module involved in light responsiveness
Ga09G1373	P-box	CCTTTTG	1147	7	-	Oryza sativa	gibberellin-responsive element
Ga09G1373	chs-CMA2a	TCACTTGA	1066	8	+	Petroselinum crispum	part of a light responsive element
Ga09G1373	TCA-element	TCAGAAGAGG	604	9	+	Brassica oleracea	cis-acting element involved in salicylic acid responsiveness
Ga09G1373	AE-box	AGAAACAA	1772	8	+	Arabidopsis thaliana	part of a module for light response
Ga09G1373	CAT-box	GCCACT	1008	6	+	Arabidopsis thaliana	cis-acting regulatory element related to meristem expression
Ga09G1373	CAT-box	GCCACT	1237	6	+	Arabidopsis thaliana	cis-acting regulatory element related to meristem expression
Ga09G1373	ATCT-motif	AATCTAATCC	92	9	+	Pisum sativum	part of a conserved DNA module involved in light responsiveness
Ga09G1373	ATCT-motif	AATCTAATCC	984	9	-	Pisum sativum	part of a conserved DNA module involved in light responsiveness
Ga09G1373	TATC-box	TATCCCA	1889	7	+	Oryza sativa	cis-acting element involved in gibberellin-responsiveness
Ga09G1373	ACE	CTAACGTATT	996	9	-	Petroselinum crispum	cis-acting element involved in light responsiveness
Ga09G1373	CCAAT-box	CAACGG	1880	6	+	Hordeum vulgare	MYBHv1 binding site
Ga09G1373	I-box	cCATATCCAAT	484	10	-	Flaveria trinervia	part of a light responsive element
Ga09G1373	I-box	gGATAAGGTG	1081	9	+	Zea mays	part of a light responsive element
Ga09G1373	ARE	AAACCA	140	6	+	Zea mays	cis-acting regulatory element essential for the anaerobic induction
Ga09G1373	ARE	AAACCA	243	6	-	Zea mays	cis-acting regulatory element essential for the anaerobic induction
Ga09G1373	ARE	AAACCA	497	6	+	Zea mays	cis-acting regulatory element essential for the anaerobic induction
Ga09G1373	GT1-motif	GGTTAA	1393	6	-	Arabidopsis thaliana	light responsive element
Ga09G1373	GT1-motif	GGTTAA	1692	6	+	Arabidopsis thaliana	light responsive element
Ga09G1373	GT1-motif	GGTTAAT	1959	7	-	Avena sativa	light responsive element
Ga09G1373	GT1-motif	GGTTAA	1960	6	-	Arabidopsis thaliana	light responsive element
Ga09G1373	CGTCA-motif	CGTCA	663	5	-	Hordeum vulgare	cis-acting regulatory element involved in the MeJA-responsiveness
Ga09G1373	TC-rich repeats	ATTCTCTAAC	474	9	-	Nicotiana tabacum	cis-acting element involved in defense and stress responsiveness
Ga09G1373	GATA-motif	AAGGATAAGG	1079	9	+	Solanum tuberosum	part of a light responsive element
Ga09G1373	TGACG-motif	TGACG	663	5	+	Hordeum vulgare	cis-acting regulatory element involved in the MeJA-responsiveness
Ga09G1581	G-box	TACGTG	781	6	+	Arabidopsis thaliana	cis-acting regulatory element involved in light responsiveness
Ga09G1581	CAT-box	GCCACT	255	6	+	Arabidopsis thaliana	cis-acting regulatory element related to meristem expression
Ga09G1581	CAT-box	GCCACT	286	6	+	Arabidopsis thaliana	cis-acting regulatory element related to meristem expression
Ga09G1581	CAT-box	GCCACT	1665	6	+	Arabidopsis thaliana	cis-acting regulatory element related to meristem expression
Ga09G1581	ATCT-motif	AATCTAATCC	1508	9	-	Pisum sativum	part of a conserved DNA module involved in light responsiveness
Ga09G1581	circadian	CAAAGATATC	361	9	+	Lycopersicon esculentum	cis-acting regulatory element involved in circadian control
Ga09G1581	circadian	CAAAGATATC	365	9	-	Lycopersicon esculentum	cis-acting regulatory element involved in circadian control
Ga09G1581	TCT-motif	TCTTAC	154	6	-	Arabidopsis thaliana	part of a light responsive element
Ga09G1581	TCT-motif	TCTTAC	778	6	+	Arabidopsis thaliana	part of a light responsive element
Ga09G1581	TCT-motif	TCTTAC	1025	6	+	Arabidopsis thaliana	part of a light responsive element
Ga09G1581	TCT-motif	TCTTAC	1756	6	+	Arabidopsis thaliana	part of a light responsive element
Ga09G1581	GCN4_motif	TGAGTCA	1447	7	-	Oryza sativa	cis-regulatory element involved in endosperm expression
Ga09G1581	TGACG-motif	TGACG	1825	5	-	Hordeum vulgare	cis-acting regulatory element involved in the MeJA-responsiveness
Ga09G1581	Box 4	ATTAAT	1236	6	-	Petroselinum crispum	part of a conserved DNA module involved in light responsiveness
Ga09G1581	CGTCA-motif	CGTCA	1825	5	+	Hordeum vulgare	cis-acting regulatory element involved in the MeJA-responsiveness
Ga09G1581	ABRE	ACGTG	782	5	+	Arabidopsis thaliana	cis-acting element involved in the abscisic acid responsiveness
Ga09G1581	LS7	CAGATTTATTTTTA	1231	13	-	Zea mays	part of a light responsive element
Ga09G1581	TC-rich repeats	GTTTTCTTAC	1021	9	+	Nicotiana tabacum	cis-acting element involved in defense and stress responsiveness
Ga09G1581	ARE	AAACCA	135	6	-	Zea mays	cis-acting regulatory element essential for the anaerobic induction
Ga09G1581	GT1-motif	GGTTAA	1141	6	-	Arabidopsis thaliana	light responsive element
Ga09G1581	GA-motif	ATAGATAA	1883	8	-	Arabidopsis thaliana	part of a light responsive element
Ga09G1581	TGA-element	AACGAC	406	6	-	Brassica oleracea	auxin-responsive element
Ga09G2295	TCT-motif	TCTTAC	1161	6	-	Arabidopsis thaliana	part of a light responsive element
Ga09G2295	LTR	CCGAAA	39	6	+	Hordeum vulgare	cis-acting element involved in low-temperature responsiveness
Ga09G2295	G-Box	CACGTG	439	6	+	Pisum sativum	cis-acting regulatory element involved in light responsiveness
Ga09G2295	Box 4	ATTAAT	349	6	+	Petroselinum crispum	part of a conserved DNA module involved in light responsiveness
Ga09G2295	Box 4	ATTAAT	453	6	+	Petroselinum crispum	part of a conserved DNA module involved in light responsiveness
Ga09G2295	Box 4	ATTAAT	533	6	+	Petroselinum crispum	part of a conserved DNA module involved in light responsiveness
Ga09G2295	Box 4	ATTAAT	688	6	+	Petroselinum crispum	part of a conserved DNA module involved in light responsiveness
Ga09G2295	Box 4	ATTAAT	962	6	+	Petroselinum crispum	part of a conserved DNA module involved in light responsiveness
Ga09G2295	Box 4	ATTAAT	1049	6	-	Petroselinum crispum	part of a conserved DNA module involved in light responsiveness
Ga09G2295	Box 4	ATTAAT	1101	6	-	Petroselinum crispum	part of a conserved DNA module involved in light responsiveness
Ga09G2295	Box 4	ATTAAT	1342	6	-	Petroselinum crispum	part of a conserved DNA module involved in light responsiveness
Ga09G2295	ABRE	ACGTG	52	5	-	Arabidopsis thaliana	cis-acting element involved in the abscisic acid responsiveness
Ga09G2295	ABRE	CACGTG	439	6	+	Arabidopsis thaliana	cis-acting element involved in the abscisic acid responsiveness
Ga09G2295	ABRE	ACGTG	440	5	+	Arabidopsis thaliana	cis-acting element involved in the abscisic acid responsiveness
Ga09G2295	ARE	AAACCA	28	6	-	Zea mays	cis-acting regulatory element essential for the anaerobic induction
Ga09G2295	GT1-motif	GGTTAA	1336	6	+	Arabidopsis thaliana	light responsive element
Ga09G2295	GA-motif	ATAGATAA	539	8	-	Arabidopsis thaliana	part of a light responsive element
Ga09G2295	G-box	CCACGTAA	51	8	+	Brassica napus	cis-acting regulatory element involved in light responsiveness
Ga09G2295	G-box	TACGTG	52	6	-	Arabidopsis thaliana	cis-acting regulatory element involved in light responsiveness
Ga09G2295	G-box	CACGTG	439	6	+	Arabidopsis thaliana	cis-acting regulatory element involved in light responsiveness
Ga09G2295	MBS	CAACTG	1895	6	-	Arabidopsis thaliana	MYB binding site involved in drought-inducibility
Ga09G2295	circadian	CAAAGATATC	170	9	-	Lycopersicon esculentum	cis-acting regulatory element involved in circadian control
Ga11G2569	MBS	CAACTG	255	6	+	Arabidopsis thaliana	MYB binding site involved in drought-inducibility
Ga11G2569	TCA-element	TCAGAAGAGG	570	9	+	Brassica oleracea	cis-acting element involved in salicylic acid responsiveness
Ga11G2569	ATC-motif	AGTAATCT	1246	8	+	Spinacia oleracea	part of a conserved DNA module involved in light responsiveness
Ga11G2569	GATT-motif	CTCCTGATTGGA	242	11	-	Oryza sativa	part of a light responsive element
Ga11G2569	G-box	CAGACGTGGCA	392	10	+	Nicotiana plumbaginifolia	cis-acting regulatory element involved in light responsiveness
Ga11G2569	MRE	AACCTAA	1305	7	+	Petroselinum crispum	MYB binding site involved in light responsiveness
Ga11G2569	MRE	AACCTAA	1914	7	-	Petroselinum crispum	MYB binding site involved in light responsiveness
Ga11G2569	GC-motif	CCCCCG	521	6	+	Zea mays	enhancer-like element involved in anoxic specific inducibility
Ga11G2569	LAMP-element	CTTTATCA	755	8	-	Pisum sativum	part of a light responsive element
Ga11G2569	CAT-box	GCCACT	485	6	-	Arabidopsis thaliana	cis-acting regulatory element related to meristem expression
Ga11G2569	CAT-box	GCCACT	873	6	-	Arabidopsis thaliana	cis-acting regulatory element related to meristem expression
Ga11G2569	AE-box	AGAAACTT	978	8	-	Arabidopsis thaliana	part of a module for light response
Ga11G2569	GT1-motif	GGTTAA	1134	6	-	Arabidopsis thaliana	light responsive element
Ga11G2569	GT1-motif	GGTTAAT	1906	7	+	Avena sativa	light responsive element
Ga11G2569	GT1-motif	GGTTAA	1936	6	+	Arabidopsis thaliana	light responsive element
Ga11G2569	ARE	AAACCA	928	6	-	Zea mays	cis-acting regulatory element essential for the anaerobic induction
Ga11G2569	ARE	AAACCA	1056	6	+	Zea mays	cis-acting regulatory element essential for the anaerobic induction
Ga11G2569	ARE	AAACCA	1943	6	-	Zea mays	cis-acting regulatory element essential for the anaerobic induction
Ga11G2569	TCCC-motif	TCTCCCT	535	7	-	Spinacia oleracea	part of a light responsive element
Ga11G2569	LTR	CCGAAA	1271	6	-	Hordeum vulgare	cis-acting element involved in low-temperature responsiveness
Ga11G4106	AE-box	AGAAACAA	361	8	-	Arabidopsis thaliana	part of a module for light response
Ga11G4106	AE-box	AGAAACAA	891	8	+	Arabidopsis thaliana	part of a module for light response
Ga11G4106	CAT-box	GCCACT	260	6	+	Arabidopsis thaliana	cis-acting regulatory element related to meristem expression
Ga11G4106	G-box	CACGTG	950	6	+	Arabidopsis thaliana	cis-acting regulatory element involved in light responsiveness
Ga11G4106	G-box	ACACGTG(G/t)CACC	1040	11.5	-	Lycopersicon esculentum	cis-acting regulatory element involved in light responsiveness
Ga11G4106	G-box	ACACGTGT	1044	8	-	Brassica napus	cis-acting regulatory element involved in light responsiveness
Ga11G4106	G-box	CACGTG	1045	6	-	Arabidopsis thaliana	cis-acting regulatory element involved in light responsiveness
Ga11G4106	TCA-element	CCATCTTTTT	598	9	+	Nicotiana tabacum	cis-acting element involved in salicylic acid responsiveness
Ga11G4106	AT-rich sequence	TAAAATACT	1421	9	-	Pisum sativum	element for maximal elicitor-mediated activation (2copies)
Ga11G4106	ABRE	GACACGTGGC	948	9	+	Triticum aestivum	cis-acting element involved in the abscisic acid responsiveness
Ga11G4106	ABRE	CACGTG	950	6	+	Arabidopsis thaliana	cis-acting element involved in the abscisic acid responsiveness
Ga11G4106	ABRE	ACGTG	951	5	+	Arabidopsis thaliana	cis-acting element involved in the abscisic acid responsiveness
Ga11G4106	ABRE	CACGTG	1045	6	-	Arabidopsis thaliana	cis-acting element involved in the abscisic acid responsiveness
Ga11G4106	ABRE	ACGTG	1046	5	+	Arabidopsis thaliana	cis-acting element involved in the abscisic acid responsiveness
Ga11G4106	CGTCA-motif	CGTCA	275	5	+	Hordeum vulgare	cis-acting regulatory element involved in the MeJA-responsiveness
Ga11G4106	Box 4	ATTAAT	704	6	+	Petroselinum crispum	part of a conserved DNA module involved in light responsiveness
Ga11G4106	Box 4	ATTAAT	1122	6	-	Petroselinum crispum	part of a conserved DNA module involved in light responsiveness
Ga11G4106	Box 4	ATTAAT	1142	6	-	Petroselinum crispum	part of a conserved DNA module involved in light responsiveness
Ga11G4106	G-Box	CACGTG	950	6	+	Pisum sativum	cis-acting regulatory element involved in light responsiveness
Ga11G4106	G-Box	CACGTG	1045	6	-	Pisum sativum	cis-acting regulatory element involved in light responsiveness
Ga11G4106	CCAAT-box	CAACGG	350	6	+	Hordeum vulgare	MYBHv1 binding site
Ga11G4106	TGA-element	AACGAC	89	6	+	Brassica oleracea	auxin-responsive element
Ga11G4106	ARE	AAACCA	1726	6	-	Zea mays	cis-acting regulatory element essential for the anaerobic induction
Ga11G4106	ARE	AAACCA	1763	6	-	Zea mays	cis-acting regulatory element essential for the anaerobic induction
Ga11G4106	ARE	AAACCA	1987	6	+	Zea mays	cis-acting regulatory element essential for the anaerobic induction
Ga11G4106	TATC-box	TATCCCA	1857	7	+	Oryza sativa	cis-acting element involved in gibberellin-responsiveness
Ga11G4106	GC-motif	CCCCCG	167	6	+	Zea mays	enhancer-like element involved in anoxic specific inducibility
Ga11G4106	GC-motif	CCCCCG	672	6	+	Zea mays	enhancer-like element involved in anoxic specific inducibility
Ga11G4106	3-AF1 binding site	TAAGAGAGGAA	538	10	-	Solanum tuberosum	light responsive element
Ga11G4106	circadian	CAAAGATATC	1018	9	-	Lycopersicon esculentum	cis-acting regulatory element involved in circadian control
Ga11G4106	P-box	CCTTTTG	1180	7	-	Oryza sativa	gibberellin-responsive element
Ga11G4106	A-box	CCGTCC	873	6	-	Petroselinum crispum	cis-acting regulatory element
Ga11G4106	GATA-motif	GATAGGA	1777	7	+	Arabidopsis thaliana	part of a light responsive element
Ga11G4106	TGACG-motif	TGACG	275	5	-	Hordeum vulgare	cis-acting regulatory element involved in the MeJA-responsiveness
Ga11G4106	I-box	TAGATAACC	689	9	-	Pisum sativum	part of a light responsive element
Ga11G4106	GT1-motif	GGTTAA	384	6	+	Arabidopsis thaliana	light responsive element
Ga11G4106	GT1-motif	GGTTAAT	454	7	-	Avena sativa	light responsive element
Ga11G4106	GT1-motif	GGTTAA	455	6	-	Arabidopsis thaliana	light responsive element
Ga11G4106	GT1-motif	GGTTAA	1189	6	-	Arabidopsis thaliana	light responsive element
Ga12G0062	Gap-box	CAAATGAA(A/G)A	415	9	-	Arabidopsis thaliana	part of a light responsive element
Ga12G0062	chs-CMA1a	TTACTTAA	1810	8	+	Daucus carota	part of a light responsive element
Ga12G0062	AuxRR-core	GGTCCAT	332	7	-	Nicotiana tabacum	cis-acting regulatory element involved in auxin responsiveness
Ga12G0062	LTR	CCGAAA	1256	6	-	Hordeum vulgare	cis-acting element involved in low-temperature responsiveness
Ga12G0062	GCN4_motif	TGAGTCA	1924	7	-	Oryza sativa	cis-regulatory element involved in endosperm expression
Ga12G0062	TGACG-motif	TGACG	1829	5	-	Hordeum vulgare	cis-acting regulatory element involved in the MeJA-responsiveness
Ga12G0062	Box 4	ATTAAT	1301	6	-	Petroselinum crispum	part of a conserved DNA module involved in light responsiveness
Ga12G0062	Box 4	ATTAAT	1442	6	-	Petroselinum crispum	part of a conserved DNA module involved in light responsiveness
Ga12G0062	Box 4	ATTAAT	1574	6	-	Petroselinum crispum	part of a conserved DNA module involved in light responsiveness
Ga12G0062	Box 4	ATTAAT	1662	6	-	Petroselinum crispum	part of a conserved DNA module involved in light responsiveness
Ga12G0062	Box 4	ATTAAT	1787	6	-	Petroselinum crispum	part of a conserved DNA module involved in light responsiveness
Ga12G0062	Box 4	ATTAAT	1939	6	-	Petroselinum crispum	part of a conserved DNA module involved in light responsiveness
Ga12G0062	O2-site	GATGA(C/T)(A/G)TG(A/G)	846	8	+	Zea mays	cis-acting regulatory element involved in zein metabolism regulation
Ga12G0062	CGTCA-motif	CGTCA	1829	5	+	Hordeum vulgare	cis-acting regulatory element involved in the MeJA-responsiveness
Ga12G0062	ARE	AAACCA	310	6	+	Zea mays	cis-acting regulatory element essential for the anaerobic induction
Ga12G0062	ARE	AAACCA	582	6	+	Zea mays	cis-acting regulatory element essential for the anaerobic induction
Ga12G0062	ARE	AAACCA	605	6	+	Zea mays	cis-acting regulatory element essential for the anaerobic induction
Ga12G0062	ARE	AAACCA	804	6	-	Zea mays	cis-acting regulatory element essential for the anaerobic induction
Ga12G0062	ARE	AAACCA	1139	6	-	Zea mays	cis-acting regulatory element essential for the anaerobic induction
Ga12G0062	GT1-motif	GGTTAA	1945	6	-	Arabidopsis thaliana	light responsive element
Ga12G0062	TGA-element	AACGAC	375	6	+	Brassica oleracea	auxin-responsive element
Ga12G1228	TCCC-motif	TCTCCCT	984	7	+	Spinacia oleracea	part of a light responsive element
Ga12G1228	TCCC-motif	TCTCCCT	1855	7	+	Spinacia oleracea	part of a light responsive element
Ga12G1228	GA-motif	ATAGATAA	235	8	-	Arabidopsis thaliana	part of a light responsive element
Ga12G1228	GT1-motif	GGTTAA	412	6	-	Arabidopsis thaliana	light responsive element
Ga12G1228	GT1-motif	GGTTAA	832	6	+	Arabidopsis thaliana	light responsive element
Ga12G1228	AT1-motif	AATTATTTTTTATT	494	13	+	Solanum tuberosum	part of a light responsive module
Ga12G1228	Box 4	ATTAAT	328	6	+	Petroselinum crispum	part of a conserved DNA module involved in light responsiveness
Ga12G1228	Box 4	ATTAAT	815	6	+	Petroselinum crispum	part of a conserved DNA module involved in light responsiveness
Ga12G1228	Box 4	ATTAAT	1180	6	-	Petroselinum crispum	part of a conserved DNA module involved in light responsiveness
Ga12G1228	O2-site	GATGA(C/T)(A/G)TG(A/G)	113	8.5	-	Zea mays	cis-acting regulatory element involved in zein metabolism regulation
Ga12G1228	ABRE	ACGTG	914	5	+	Arabidopsis thaliana	cis-acting element involved in the abscisic acid responsiveness
Ga12G1228	ABRE	ACGTG	1665	5	+	Arabidopsis thaliana	cis-acting element involved in the abscisic acid responsiveness
Ga12G1228	GATA-motif	AAGGATAAGG	1461	9	-	Solanum tuberosum	part of a light responsive element
Ga12G1228	AT-rich element	ATAGAAATCAA	1184	10	+	Glycine max	binding site of AT-rich DNA binding protein (ATBP-1)
Ga12G1228	AT-rich element	ATAGAAATCAA	1363	10	+	Glycine max	binding site of AT-rich DNA binding protein (ATBP-1)
Ga12G1228	LTR	CCGAAA	11	6	-	Hordeum vulgare	cis-acting element involved in low-temperature responsiveness
Ga12G1228	GCN4_motif	TGAGTCA	1953	7	-	Oryza sativa	cis-regulatory element involved in endosperm expression
Ga12G1228	G-Box	CACGTT	913	6	-	Pisum sativum	cis-acting regulatory element involved in light responsiveness
Ga12G1228	G-Box	CACGTT	1664	6	-	Pisum sativum	cis-acting regulatory element involved in light responsiveness
Ga12G1228	MBSI	TTTTTACGGTTA	1383	11	-	Petunia hybrida	MYB binding site involved in flavonoid biosynthetic genes regulation
Ga12G1228	MBS	CAACTG	185	6	-	Arabidopsis thaliana	MYB binding site involved in drought-inducibility
Ga12G1228	chs-CMA1a	TTACTTAA	308	8	+	Daucus carota	part of a light responsive element
Ga12G1228	TCA-element	CCATCTTTTT	891	9	+	Nicotiana tabacum	cis-acting element involved in salicylic acid responsiveness
Ga12G1228	TCA-element	TCAGAAGAGG	930	9	-	Brassica oleracea	cis-acting element involved in salicylic acid responsiveness
Ga12G1228	TCA-element	CCATCTTTTT	1596	9	+	Nicotiana tabacum	cis-acting element involved in salicylic acid responsiveness
Ga12G1228	HD-Zip 1	CAAT(A/T)ATTG	1211	8.5	-	Arabidopsis thaliana	element involved in differentiation of the palisade mesophyll cells
Ga12G1228	MRE	AACCTAA	1091	7	+	Petroselinum crispum	MYB binding site involved in light responsiveness
Ga12G1228	G-box	CAGACGTGGCA	1549	10	-	Nicotiana plumbaginifolia	cis-acting regulatory element involved in light responsiveness
Ga12G1727	G-box	CACGTC	1330	6	+	Zea mays	cis-acting regulatory element involved in light responsiveness
Ga12G1727	MBS	CAACTG	1593	6	+	Arabidopsis thaliana	MYB binding site involved in drought-inducibility
Ga12G1727	MBSI	TTTTTACGGTTA	1476	11	+	Petunia hybrida	MYB binding site involved in flavonoid biosynthetic genes regulation
Ga12G1727	TCA-element	TCAGAAGAGG	1914	9	-	Brassica oleracea	cis-acting element involved in salicylic acid responsiveness
Ga12G1727	Box 4	ATTAAT	202	6	+	Petroselinum crispum	part of a conserved DNA module involved in light responsiveness
Ga12G1727	Box 4	ATTAAT	332	6	+	Petroselinum crispum	part of a conserved DNA module involved in light responsiveness
Ga12G1727	Box 4	ATTAAT	1351	6	-	Petroselinum crispum	part of a conserved DNA module involved in light responsiveness
Ga12G1727	Box 4	ATTAAT	1390	6	-	Petroselinum crispum	part of a conserved DNA module involved in light responsiveness
Ga12G1727	Box 4	ATTAAT	1466	6	-	Petroselinum crispum	part of a conserved DNA module involved in light responsiveness
Ga12G1727	GATA-motif	AAGATAAGATT	77	10	-	Arabidopsis thaliana	part of a light responsive element
Ga12G1727	ABRE	ACGTG	1330	5	-	Arabidopsis thaliana	cis-acting element involved in the abscisic acid responsiveness
Ga12G1727	CGTCA-motif	CGTCA	1332	5	+	Hordeum vulgare	cis-acting regulatory element involved in the MeJA-responsiveness
Ga12G1727	CGTCA-motif	CGTCA	1870	5	-	Hordeum vulgare	cis-acting regulatory element involved in the MeJA-responsiveness
Ga12G1727	O2-site	GTTGACGTGA	1329	9	-	Zea mays	cis-acting regulatory element involved in zein metabolism regulation
Ga12G1727	TGACG-motif	TGACG	1332	5	-	Hordeum vulgare	cis-acting regulatory element involved in the MeJA-responsiveness
Ga12G1727	TGACG-motif	TGACG	1870	5	+	Hordeum vulgare	cis-acting regulatory element involved in the MeJA-responsiveness
Ga12G1727	I-box	atGATAAGGTC	787	10	+	Helianthus annuus	part of a light responsive element
Ga12G1727	I-box	GTATAAGGCC	1814	9	+	Larix laricina	part of a light responsive element
Ga12G1727	TGA-element	AACGAC	1861	6	+	Brassica oleracea	auxin-responsive element
Ga12G1727	CCAAT-box	CAACGG	1955	6	+	Hordeum vulgare	MYBHv1 binding site
Ga12G1727	GT1-motif	GGTTAA	1483	6	+	Arabidopsis thaliana	light responsive element
Ga13G0146	MRE	AACCTAA	482	7	+	Petroselinum crispum	MYB binding site involved in light responsiveness
Ga13G0146	G-box	CACGTC	636	6	-	Zea mays	cis-acting regulatory element involved in light responsiveness
Ga13G0146	G-box	TACGTG	1326	6	-	Arabidopsis thaliana	cis-acting regulatory element involved in light responsiveness
Ga13G0146	G-box	CACGTG	1525	6	-	Arabidopsis thaliana	cis-acting regulatory element involved in light responsiveness
Ga13G0146	I-box	cCATATCCAAT	225	10	-	Flaveria trinervia	part of a light responsive element
Ga13G0146	GT1-motif	GGTTAA	1683	6	-	Arabidopsis thaliana	light responsive element
Ga13G0146	ARE	AAACCA	1125	6	+	Zea mays	cis-acting regulatory element essential for the anaerobic induction
Ga13G0146	O2-site	GATGA(C/T)(A/G)TG(A/G)	633	8	+	Zea mays	cis-acting regulatory element involved in zein metabolism regulation
Ga13G0146	ABRE	ACGTG	637	5	+	Arabidopsis thaliana	cis-acting element involved in the abscisic acid responsiveness
Ga13G0146	ABRE	ACGTG	1326	5	-	Arabidopsis thaliana	cis-acting element involved in the abscisic acid responsiveness
Ga13G0146	ABRE	CACGTG	1525	6	-	Arabidopsis thaliana	cis-acting element involved in the abscisic acid responsiveness
Ga13G0146	ABRE	ACGTG	1526	5	+	Arabidopsis thaliana	cis-acting element involved in the abscisic acid responsiveness
Ga13G0146	CGTCA-motif	CGTCA	635	5	-	Hordeum vulgare	cis-acting regulatory element involved in the MeJA-responsiveness
Ga13G0146	Box 4	ATTAAT	1441	6	-	Petroselinum crispum	part of a conserved DNA module involved in light responsiveness
Ga13G0146	Box 4	ATTAAT	1674	6	-	Petroselinum crispum	part of a conserved DNA module involved in light responsiveness
Ga13G0146	TGACG-motif	TGACG	635	5	+	Hordeum vulgare	cis-acting regulatory element involved in the MeJA-responsiveness
Ga13G0146	G-Box	CACGTG	1525	6	-	Pisum sativum	cis-acting regulatory element involved in light responsiveness
Ga13G0146	CAG-motif	GAAAGGCAGAC	1479	10	+	Arabidopsis thaliana	part of a light response element
Ga13G0147	circadian	CAAAGATATC	892	9	-	Lycopersicon esculentum	cis-acting regulatory element involved in circadian control
Ga13G0147	MRE	AACCTAA	910	7	-	Petroselinum crispum	MYB binding site involved in light responsiveness
Ga13G0147	MRE	AACCTAA	1540	7	-	Petroselinum crispum	MYB binding site involved in light responsiveness
Ga13G0147	LAMP-element	CTTTATCA	852	8	+	Pisum sativum	part of a light responsive element
Ga13G0147	ATCT-motif	AATCTAATCC	764	9	-	Pisum sativum	part of a conserved DNA module involved in light responsiveness
Ga13G0147	ATCT-motif	AATCTAATCC	1859	9	+	Pisum sativum	part of a conserved DNA module involved in light responsiveness
Ga13G0147	CAT-box	GCCACT	314	6	-	Arabidopsis thaliana	cis-acting regulatory element related to meristem expression
Ga13G0147	GT1-motif	GGTTAA	502	6	+	Arabidopsis thaliana	light responsive element
Ga13G0147	GT1-motif	GGTTAA	1973	6	-	Arabidopsis thaliana	light responsive element
Ga13G0147	ARE	AAACCA	1480	6	-	Zea mays	cis-acting regulatory element essential for the anaerobic induction
Ga13G0147	TCT-motif	TCTTAC	1056	6	+	Arabidopsis thaliana	part of a light responsive element
Ga13G0147	TGACG-motif	TGACG	1811	5	-	Hordeum vulgare	cis-acting regulatory element involved in the MeJA-responsiveness
Ga13G0147	LTR	CCGAAA	408	6	-	Hordeum vulgare	cis-acting element involved in low-temperature responsiveness
Ga13G0147	Box 4	ATTAAT	303	6	+	Petroselinum crispum	part of a conserved DNA module involved in light responsiveness
Ga13G0147	Box 4	ATTAAT	324	6	+	Petroselinum crispum	part of a conserved DNA module involved in light responsiveness
Ga13G0147	Box 4	ATTAAT	1186	6	-	Petroselinum crispum	part of a conserved DNA module involved in light responsiveness
Ga13G0147	AT1-motif	AATTATTTTTTATT	1659	13	+	Solanum tuberosum	part of a light responsive module
Ga13G0147	TC-rich repeats	ATTCTCTAAC	232	9	+	Nicotiana tabacum	cis-acting element involved in defense and stress responsiveness
Ga13G0147	CGTCA-motif	CGTCA	1811	5	+	Hordeum vulgare	cis-acting regulatory element involved in the MeJA-responsiveness
Ga13G0630	GA-motif	ATAGATAA	721	8	-	Arabidopsis thaliana	part of a light responsive element
Ga13G0630	ARE	AAACCA	34	6	+	Zea mays	cis-acting regulatory element essential for the anaerobic induction
Ga13G0630	ARE	AAACCA	1002	6	+	Zea mays	cis-acting regulatory element essential for the anaerobic induction
Ga13G0630	ARE	AAACCA	1619	6	-	Zea mays	cis-acting regulatory element essential for the anaerobic induction
Ga13G0630	Box 4	ATTAAT	1713	6	-	Petroselinum crispum	part of a conserved DNA module involved in light responsiveness
Ga13G0630	Box 4	ATTAAT	1834	6	-	Petroselinum crispum	part of a conserved DNA module involved in light responsiveness
Ga13G0630	O2-site	GTTGACGTGA	635	9	-	Zea mays	cis-acting regulatory element involved in zein metabolism regulation
Ga13G0630	ABRE	ACGTG	1686	5	+	Arabidopsis thaliana	cis-acting element involved in the abscisic acid responsiveness
Ga13G0630	CGTCA-motif	CGTCA	22	5	+	Hordeum vulgare	cis-acting regulatory element involved in the MeJA-responsiveness
Ga13G0630	CGTCA-motif	CGTCA	1016	5	-	Hordeum vulgare	cis-acting regulatory element involved in the MeJA-responsiveness
Ga13G0630	TCT-motif	TCTTAC	66	6	-	Arabidopsis thaliana	part of a light responsive element
Ga13G0630	TCT-motif	TCTTAC	323	6	-	Arabidopsis thaliana	part of a light responsive element
Ga13G0630	TGACG-motif	TGACG	22	5	-	Hordeum vulgare	cis-acting regulatory element involved in the MeJA-responsiveness
Ga13G0630	TGACG-motif	TGACG	1016	5	+	Hordeum vulgare	cis-acting regulatory element involved in the MeJA-responsiveness
Ga13G0630	G-Box	CACGTT	1685	6	-	Pisum sativum	cis-acting regulatory element involved in light responsiveness
Ga13G0630	LTR	CCGAAA	1083	6	+	Hordeum vulgare	cis-acting element involved in low-temperature responsiveness
Ga13G0630	TGA-box	TGACGTAA	1016	8	+	Glycine max	part of an auxin-responsive element
Ga13G0630	AuxRR-core	GGTCCAT	1319	7	+	Nicotiana tabacum	cis-acting regulatory element involved in auxin responsiveness
Ga13G0630	TCA-element	TCAGAAGAGG	806	9	-	Brassica oleracea	cis-acting element involved in salicylic acid responsiveness
Ga13G0630	GARE-motif	TCTGTTG	1123	7	-	Brassica oleracea	gibberellin-responsive element
Ga13G0630	AE-box	AGAAACTT	1266	8	-	Arabidopsis thaliana	part of a module for light response
Ga13G0630	MRE	AACCTAA	1428	7	-	Petroselinum crispum	MYB binding site involved in light responsiveness
Ga13G0630	MRE	AACCTAA	1650	7	-	Petroselinum crispum	MYB binding site involved in light responsiveness
Ga13G0961	AE-box	AGAAACAA	1946	8	-	Arabidopsis thaliana	part of a module for light response
Ga13G0961	MSA-like	TCAAACGGT	830	9	+	Catharanthus roseus	cis-acting element involved in cell cycle regulation
Ga13G0961	Box 4	ATTAAT	505	6	+	Petroselinum crispum	part of a conserved DNA module involved in light responsiveness
Ga13G0961	Box 4	ATTAAT	559	6	+	Petroselinum crispum	part of a conserved DNA module involved in light responsiveness
Ga13G0961	Box 4	ATTAAT	786	6	+	Petroselinum crispum	part of a conserved DNA module involved in light responsiveness
Ga13G0961	Box 4	ATTAAT	811	6	+	Petroselinum crispum	part of a conserved DNA module involved in light responsiveness
Ga13G0961	Box 4	ATTAAT	869	6	+	Petroselinum crispum	part of a conserved DNA module involved in light responsiveness
Ga13G0961	Box 4	ATTAAT	1029	6	-	Petroselinum crispum	part of a conserved DNA module involved in light responsiveness
Ga13G0961	CGTCA-motif	CGTCA	493	5	+	Hordeum vulgare	cis-acting regulatory element involved in the MeJA-responsiveness
Ga13G0961	GATA-motif	AAGGATAAGG	1886	9	-	Solanum tuberosum	part of a light responsive element
Ga13G0961	TCT-motif	TCTTAC	613	6	-	Arabidopsis thaliana	part of a light responsive element
Ga13G0961	TCT-motif	TCTTAC	694	6	+	Arabidopsis thaliana	part of a light responsive element
Ga13G0961	TCT-motif	TCTTAC	1039	6	-	Arabidopsis thaliana	part of a light responsive element
Ga13G0961	TGACG-motif	TGACG	493	5	-	Hordeum vulgare	cis-acting regulatory element involved in the MeJA-responsiveness
Ga13G0961	CCAAT-box	CAACGG	883	6	+	Hordeum vulgare	MYBHv1 binding site
Ga13G0961	GT1-motif	GGTTAA	259	6	-	Arabidopsis thaliana	light responsive element
Ga13G0961	GT1-motif	GGTTAAT	379	7	-	Avena sativa	light responsive element
Ga13G0961	GT1-motif	GGTTAA	380	6	-	Arabidopsis thaliana	light responsive element
Ga13G0993	TC-rich repeats	GTTTTCTTAC	949	9	-	Nicotiana tabacum	cis-acting element involved in defense and stress responsiveness
Ga13G0993	LS7	CAGATTTATTTTTA	1290	13	-	Zea mays	part of a light responsive element
Ga13G0993	ABRE	CACGTG	479	6	+	Arabidopsis thaliana	cis-acting element involved in the abscisic acid responsiveness
Ga13G0993	ABRE	ACGTG	480	5	+	Arabidopsis thaliana	cis-acting element involved in the abscisic acid responsiveness
Ga13G0993	CGTCA-motif	CGTCA	802	5	-	Hordeum vulgare	cis-acting regulatory element involved in the MeJA-responsiveness
Ga13G0993	O2-site	GATGA(C/T)(A/G)TG(A/G)	1145	8.5	-	Zea mays	cis-acting regulatory element involved in zein metabolism regulation
Ga13G0993	Box 4	ATTAAT	1008	6	-	Petroselinum crispum	part of a conserved DNA module involved in light responsiveness
Ga13G0993	Box 4	ATTAAT	1403	6	-	Petroselinum crispum	part of a conserved DNA module involved in light responsiveness
Ga13G0993	Box 4	ATTAAT	1424	6	-	Petroselinum crispum	part of a conserved DNA module involved in light responsiveness
Ga13G0993	Box 4	ATTAAT	1452	6	-	Petroselinum crispum	part of a conserved DNA module involved in light responsiveness
Ga13G0993	Box 4	ATTAAT	1943	6	-	Petroselinum crispum	part of a conserved DNA module involved in light responsiveness
Ga13G0993	G-Box	CACGTG	479	6	+	Pisum sativum	cis-acting regulatory element involved in light responsiveness
Ga13G0993	TGACG-motif	TGACG	802	5	+	Hordeum vulgare	cis-acting regulatory element involved in the MeJA-responsiveness
Ga13G0993	TCT-motif	TCTTAC	88	6	+	Arabidopsis thaliana	part of a light responsive element
Ga13G0993	I-box	TGATAATGT	1191	9	+	Solanum tuberosum	part of a light responsive element
Ga13G0993	GT1-motif	GGTTAA	460	6	-	Arabidopsis thaliana	light responsive element
Ga13G0993	GT1-motif	GGTTAA	1313	6	-	Arabidopsis thaliana	light responsive element
Ga13G0993	ARE	AAACCA	599	6	+	Zea mays	cis-acting regulatory element essential for the anaerobic induction
Ga13G0993	ARE	AAACCA	955	6	+	Zea mays	cis-acting regulatory element essential for the anaerobic induction
Ga13G0993	ARE	AAACCA	1351	6	-	Zea mays	cis-acting regulatory element essential for the anaerobic induction
Ga13G0993	ARE	AAACCA	1813	6	-	Zea mays	cis-acting regulatory element essential for the anaerobic induction
Ga13G0993	ARE	AAACCA	1956	6	-	Zea mays	cis-acting regulatory element essential for the anaerobic induction
Ga13G0993	ARE	AAACCA	1979	6	-	Zea mays	cis-acting regulatory element essential for the anaerobic induction
Ga13G0993	Sp1	GGGCGG	730	6	-	Oryza sativa	light responsive element
Ga13G0993	Sp1	GGGCGG	1465	6	-	Oryza sativa	light responsive element
Ga13G0993	LAMP-element	CTTTATCA	1214	8	+	Pisum sativum	part of a light responsive element
Ga13G0993	G-box	CACGTG	479	6	+	Arabidopsis thaliana	cis-acting regulatory element involved in light responsiveness
Ga13G0993	G-box	TAACACGTAG	664	9	+	Brassica oleracea	cis-acting regulatory element involved in light responsiveness
Ga13G0993	G-box	CACGAC	1700	6	-	Zea mays	cis-acting regulatory element involved in light responsiveness
Ga13G0993	circadian	CAAAGATATC	1915	9	-	Lycopersicon esculentum	cis-acting regulatory element involved in circadian control
Ga13G0993	chs-CMA2a	TCACTTGA	1153	8	+	Petroselinum crispum	part of a light responsive element
Ga13G0993	chs-CMA2a	TCACTTGA	1186	8	-	Petroselinum crispum	part of a light responsive element
Ga13G0993	Box III	atCATTTTCACt	546	11	-	Pisum sativum	protein binding site
Ga13G0993	TGA-box	TGACGTAA	802	8	+	Glycine max	part of an auxin-responsive element
Ga13G1737	circadian	CAAAGATATC	386	9	-	Lycopersicon esculentum	cis-acting regulatory element involved in circadian control
Ga13G1737	G-box	TACGTG	894	6	-	Arabidopsis thaliana	cis-acting regulatory element involved in light responsiveness
Ga13G1737	HD-Zip 1	CAAT(A/T)ATTG	280	8.5	+	Arabidopsis thaliana	element involved in differentiation of the palisade mesophyll cells
Ga13G1737	CAT-box	GCCACT	1841	6	+	Arabidopsis thaliana	cis-acting regulatory element related to meristem expression
Ga13G1737	ARE	AAACCA	1002	6	+	Zea mays	cis-acting regulatory element essential for the anaerobic induction
Ga13G1737	ARE	AAACCA	1749	6	+	Zea mays	cis-acting regulatory element essential for the anaerobic induction
Ga13G1737	ARE	AAACCA	1933	6	+	Zea mays	cis-acting regulatory element essential for the anaerobic induction
Ga13G1737	GA-motif	ATAGATAA	1404	8	-	Arabidopsis thaliana	part of a light responsive element
Ga13G1737	GA-motif	ATAGATAA	1634	8	+	Arabidopsis thaliana	part of a light responsive element
Ga13G1737	3-AF3 binding site	CACTATCTAAC	1555	10	+	Pisum sativum	part of a conserved DNA module array (CMA3)
Ga13G1737	AT-rich element	ATAGAAATCAA	1816	10	-	Glycine max	binding site of AT-rich DNA binding protein (ATBP-1)
Ga13G1737	TCT-motif	TCTTAC	1111	6	+	Arabidopsis thaliana	part of a light responsive element
Ga13G1737	GCN4_motif	TGAGTCA	141	7	+	Oryza sativa	cis-regulatory element involved in endosperm expression
Ga13G1737	TGACG-motif	TGACG	1903	5	-	Hordeum vulgare	cis-acting regulatory element involved in the MeJA-responsiveness
Ga13G1737	Box 4	ATTAAT	982	6	+	Petroselinum crispum	part of a conserved DNA module involved in light responsiveness
Ga13G1737	Box 4	ATTAAT	1320	6	-	Petroselinum crispum	part of a conserved DNA module involved in light responsiveness
Ga13G1737	Box 4	ATTAAT	1336	6	-	Petroselinum crispum	part of a conserved DNA module involved in light responsiveness
Ga13G1737	Box 4	ATTAAT	1340	6	-	Petroselinum crispum	part of a conserved DNA module involved in light responsiveness
Ga13G1737	Box 4	ATTAAT	1362	6	-	Petroselinum crispum	part of a conserved DNA module involved in light responsiveness
Ga13G1737	CGTCA-motif	CGTCA	1903	5	+	Hordeum vulgare	cis-acting regulatory element involved in the MeJA-responsiveness
Ga13G1737	ABRE	ACGTG	894	5	-	Arabidopsis thaliana	cis-acting element involved in the abscisic acid responsiveness
Ga13G1737	GATA-motif	AAGATAAGATT	946	10	+	Arabidopsis thaliana	part of a light responsive element
Ga13G1737	TC-rich repeats	ATTCTCTAAC	1689	9	-	Nicotiana tabacum	cis-acting element involved in defense and stress responsiveness
Ga13G2495	MBS	CAACTG	1724	6	-	Arabidopsis thaliana	MYB binding site involved in drought-inducibility
Ga13G2495	P-box	CCTTTTG	1352	7	-	Oryza sativa	gibberellin-responsive element
Ga13G2495	GT1-motif	GGTTAA	1455	6	+	Arabidopsis thaliana	light responsive element
Ga13G2495	TGA-element	AACGAC	1193	6	+	Brassica oleracea	auxin-responsive element
Ga13G2495	TCCC-motif	TCTCCCT	1374	7	+	Spinacia oleracea	part of a light responsive element
Ga13G2495	GCN4_motif	TGAGTCA	67	7	+	Oryza sativa	cis-regulatory element involved in endosperm expression
Ga13G2495	GCN4_motif	TGAGTCA	94	7	-	Oryza sativa	cis-regulatory element involved in endosperm expression
Ga13G2495	LTR	CCGAAA	605	6	-	Hordeum vulgare	cis-acting element involved in low-temperature responsiveness
Ga13G2495	TGACG-motif	TGACG	1114	5	-	Hordeum vulgare	cis-acting regulatory element involved in the MeJA-responsiveness
Ga13G2495	CGTCA-motif	CGTCA	1114	5	+	Hordeum vulgare	cis-acting regulatory element involved in the MeJA-responsiveness
Ga13G2495	TC-rich repeats	GTTTTCTTAC	145	9	+	Nicotiana tabacum	cis-acting element involved in defense and stress responsiveness
Ga13G2495	GATA-motif	AAGGATAAGG	1732	9	+	Solanum tuberosum	part of a light responsive element
Ga13G2495	AT1-motif	AATTATTTTTTATT	331	13	+	Solanum tuberosum	part of a light responsive module
Ga13G2495	Box 4	ATTAAT	424	6	+	Petroselinum crispum	part of a conserved DNA module involved in light responsiveness
Ga13G2495	Box 4	ATTAAT	612	6	+	Petroselinum crispum	part of a conserved DNA module involved in light responsiveness
Ga13G2495	Box 4	ATTAAT	792	6	+	Petroselinum crispum	part of a conserved DNA module involved in light responsiveness
Ga13G2495	Box 4	ATTAAT	899	6	+	Petroselinum crispum	part of a conserved DNA module involved in light responsiveness
Ga13G2495	Box 4	ATTAAT	972	6	+	Petroselinum crispum	part of a conserved DNA module involved in light responsiveness
Ga13G2495	Box 4	ATTAAT	999	6	-	Petroselinum crispum	part of a conserved DNA module involved in light responsiveness
Ga13G2495	Box 4	ATTAAT	1578	6	-	Petroselinum crispum	part of a conserved DNA module involved in light responsiveness
GbM_A01G1721	GARE-motif	TCTGTTG	21	7	-	Brassica oleracea	gibberellin-responsive element
GbM_A01G1721	GARE-motif	TCTGTTG	576	7	+	Brassica oleracea	gibberellin-responsive element
GbM_A01G1721	TCA-element	CCATCTTTTT	521	9	+	Nicotiana tabacum	cis-acting element involved in salicylic acid responsiveness
GbM_A01G1721	GT1-motif	GGTTAA	1559	6	-	Arabidopsis thaliana	light responsive element
GbM_A01G1721	CGTCA-motif	CGTCA	242	5	-	Hordeum vulgare	cis-acting regulatory element involved in the MeJA-responsiveness
GbM_A01G1721	CGTCA-motif	CGTCA	1834	5	+	Hordeum vulgare	cis-acting regulatory element involved in the MeJA-responsiveness
GbM_A01G1721	Box 4	ATTAAT	445	6	+	Petroselinum crispum	part of a conserved DNA module involved in light responsiveness
GbM_A01G1721	Box 4	ATTAAT	480	6	+	Petroselinum crispum	part of a conserved DNA module involved in light responsiveness
GbM_A01G1721	Box 4	ATTAAT	1795	6	-	Petroselinum crispum	part of a conserved DNA module involved in light responsiveness
GbM_A01G1721	G-Box	CACGTG	1311	6	-	Pisum sativum	cis-acting regulatory element involved in light responsiveness
GbM_A01G1721	ABRE	ACGTG	1006	5	+	Arabidopsis thaliana	cis-acting element involved in the abscisic acid responsiveness
GbM_A01G1721	ABRE	CACGTG	1311	6	-	Arabidopsis thaliana	cis-acting element involved in the abscisic acid responsiveness
GbM_A01G1721	ABRE	ACGTG	1312	5	+	Arabidopsis thaliana	cis-acting element involved in the abscisic acid responsiveness
GbM_A01G1721	ARE	AAACCA	54	6	-	Zea mays	cis-acting regulatory element essential for the anaerobic induction
GbM_A01G1721	ARE	AAACCA	325	6	-	Zea mays	cis-acting regulatory element essential for the anaerobic induction
GbM_A01G1721	ARE	AAACCA	1040	6	-	Zea mays	cis-acting regulatory element essential for the anaerobic induction
GbM_A01G1721	TGA-box	TGACGTAA	1831	8	-	Glycine max	part of an auxin-responsive element
GbM_A01G1721	3-AF1 binding site	TAAGAGAGGAA	629	11	+	Solanum tuberosum	light responsive element
GbM_A01G1721	MBS	CAACTG	1278	6	+	Arabidopsis thaliana	MYB binding site involved in drought-inducibility
GbM_A01G1721	MBS	CAACTG	1910	6	+	Arabidopsis thaliana	MYB binding site involved in drought-inducibility
GbM_A01G1721	G-box	CCACGTAA	1004	8	-	Brassica napus	cis-acting regulatory element involved in light responsiveness
GbM_A01G1721	G-box	TACGTG	1005	6	+	Arabidopsis thaliana	cis-acting regulatory element involved in light responsiveness
GbM_A01G1721	G-box	CACGTG	1311	6	-	Arabidopsis thaliana	cis-acting regulatory element involved in light responsiveness
GbM_A01G1721	ATC-motif	TGCTATCCA	1929	9	-	Pisum sativum	part of a conserved DNA module involved in light responsiveness
GbM_A01G1721	TGACG-motif	TGACG	242	5	+	Hordeum vulgare	cis-acting regulatory element involved in the MeJA-responsiveness
GbM_A01G1721	TGACG-motif	TGACG	1834	5	-	Hordeum vulgare	cis-acting regulatory element involved in the MeJA-responsiveness
GbM_A01G2590	L-box	ATCCCACCTAC	476	10	-	Petroselinum crispum	part of a light responsive element
GbM_A01G2590	Box 4	ATTAAT	108	6	+	Petroselinum crispum	part of a conserved DNA module involved in light responsiveness
GbM_A01G2590	Box 4	ATTAAT	272	6	+	Petroselinum crispum	part of a conserved DNA module involved in light responsiveness
GbM_A01G2590	Box 4	ATTAAT	1852	6	-	Petroselinum crispum	part of a conserved DNA module involved in light responsiveness
GbM_A01G2590	Box 4	ATTAAT	1943	6	-	Petroselinum crispum	part of a conserved DNA module involved in light responsiveness
GbM_A01G2590	CCAAT-box	CAACGG	26	6	+	Hordeum vulgare	MYBHv1 binding site
GbM_A01G2590	ARE	AAACCA	678	6	+	Zea mays	cis-acting regulatory element essential for the anaerobic induction
GbM_A01G2590	ARE	AAACCA	704	6	+	Zea mays	cis-acting regulatory element essential for the anaerobic induction
GbM_A01G2590	ARE	AAACCA	1573	6	-	Zea mays	cis-acting regulatory element essential for the anaerobic induction
GbM_A01G2590	ARE	AAACCA	1803	6	+	Zea mays	cis-acting regulatory element essential for the anaerobic induction
GbM_A01G2590	ABRE	AACCCGG	9	7	-	Arabidopsis thaliana	cis-acting element involved in the abscisic acid responsiveness
GbM_A01G2590	ABRE	ACGTG	1807	5	-	Arabidopsis thaliana	cis-acting element involved in the abscisic acid responsiveness
GbM_A01G2590	ABRE	ACGTG	1928	5	-	Arabidopsis thaliana	cis-acting element involved in the abscisic acid responsiveness
GbM_A01G2590	O2-site	GATGATGTGG	1865	9	-	Zea mays	cis-acting regulatory element involved in zein metabolism regulation
GbM_A01G2590	LTR	CCGAAA	118	6	-	Hordeum vulgare	cis-acting element involved in low-temperature responsiveness
GbM_A01G2590	LTR	CCGAAA	916	6	-	Hordeum vulgare	cis-acting element involved in low-temperature responsiveness
GbM_A01G2590	ACE	CTAACGTATT	1368	9	-	Petroselinum crispum	cis-acting element involved in light responsiveness
GbM_A01G2590	LS7	CAGATTTATTTTTA	1680	13	-	Zea mays	part of a light responsive element
GbM_A01G2590	MBSI	TTTTTACGGTTA	1318	11	+	Petunia hybrida	MYB binding site involved in flavonoid biosynthetic genes regulation
GbM_A01G2590	TCA-element	CCATCTTTTT	326	9	-	Nicotiana tabacum	cis-acting element involved in salicylic acid responsiveness
GbM_A01G2590	GT1-motif	GGTTAA	499	6	+	Arabidopsis thaliana	light responsive element
GbM_A01G2590	CGTCA-motif	CGTCA	1582	5	-	Hordeum vulgare	cis-acting regulatory element involved in the MeJA-responsiveness
GbM_A01G2590	TGACG-motif	TGACG	1582	5	+	Hordeum vulgare	cis-acting regulatory element involved in the MeJA-responsiveness
GbM_A01G2590	AT-rich element	ATAGAAATCAA	369	10	-	Glycine max	binding site of AT-rich DNA binding protein (ATBP-1)
GbM_A01G2590	CAT-box	GCCACT	386	6	+	Arabidopsis thaliana	cis-acting regulatory element related to meristem expression
GbM_A01G2590	TC-rich repeats	ATTCTCTAAC	485	9	-	Nicotiana tabacum	cis-acting element involved in defense and stress responsiveness
GbM_A01G2590	AE-box	AGAAACAA	796	8	+	Arabidopsis thaliana	part of a module for light response
GbM_A01G2590	AE-box	AGAAACTT	1411	8	-	Arabidopsis thaliana	part of a module for light response
GbM_A01G2590	MBS	CAACTG	1069	6	-	Arabidopsis thaliana	MYB binding site involved in drought-inducibility
GbM_A01G2590	MBS	CAACTG	1482	6	-	Arabidopsis thaliana	MYB binding site involved in drought-inducibility
GbM_A01G2590	AuxRR-core	GGTCCAT	352	7	+	Nicotiana tabacum	cis-acting regulatory element involved in auxin responsiveness
GbM_A01G2590	G-box	TAACACGTAG	215	9	+	Brassica oleracea	cis-acting regulatory element involved in light responsiveness
GbM_A01G2590	G-box	TACGTG	1807	6	-	Arabidopsis thaliana	cis-acting regulatory element involved in light responsiveness
GbM_A01G2590	G-box	CACGTC	1928	6	+	Zea mays	cis-acting regulatory element involved in light responsiveness
GbM_A02G0270	GT1-motif	GGTTAAT	164	7	-	Avena sativa	light responsive element
GbM_A02G0270	GT1-motif	GGTTAA	165	6	-	Arabidopsis thaliana	light responsive element
GbM_A02G0270	Box 4	ATTAAT	703	6	+	Petroselinum crispum	part of a conserved DNA module involved in light responsiveness
GbM_A02G0270	Box 4	ATTAAT	725	6	+	Petroselinum crispum	part of a conserved DNA module involved in light responsiveness
GbM_A02G0270	Box 4	ATTAAT	739	6	+	Petroselinum crispum	part of a conserved DNA module involved in light responsiveness
GbM_A02G0270	Box 4	ATTAAT	1014	6	-	Petroselinum crispum	part of a conserved DNA module involved in light responsiveness
GbM_A02G0270	Box 4	ATTAAT	1051	6	-	Petroselinum crispum	part of a conserved DNA module involved in light responsiveness
GbM_A02G0270	Box 4	ATTAAT	1055	6	-	Petroselinum crispum	part of a conserved DNA module involved in light responsiveness
GbM_A02G0270	ARE	AAACCA	1429	6	-	Zea mays	cis-acting regulatory element essential for the anaerobic induction
GbM_A02G0270	ARE	AAACCA	1489	6	-	Zea mays	cis-acting regulatory element essential for the anaerobic induction
GbM_A02G0270	ARE	AAACCA	1520	6	-	Zea mays	cis-acting regulatory element essential for the anaerobic induction
GbM_A02G0270	ARE	AAACCA	1807	6	-	Zea mays	cis-acting regulatory element essential for the anaerobic induction
GbM_A02G0270	ARE	AAACCA	1982	6	-	Zea mays	cis-acting regulatory element essential for the anaerobic induction
GbM_A02G0270	O2-site	GATGACATGG	270	9	+	Zea mays	cis-acting regulatory element involved in zein metabolism regulation
GbM_A02G0270	O2-site	GATGATGTGG	1105	9	-	Zea mays	cis-acting regulatory element involved in zein metabolism regulation
GbM_A02G0270	circadian	CAAAGATATC	1974	9	-	Lycopersicon esculentum	cis-acting regulatory element involved in circadian control
GbM_A02G0270	ACE	CTAACGTATT	1853	9	+	Petroselinum crispum	cis-acting element involved in light responsiveness
GbM_A02G0270	TCT-motif	TCTTAC	897	6	+	Arabidopsis thaliana	part of a light responsive element
GbM_A02G0270	3-AF1 binding site	TAAGAGAGGAA	537	10	+	Solanum tuberosum	light responsive element
GbM_A02G0270	MBS	CAACTG	1846	6	+	Arabidopsis thaliana	MYB binding site involved in drought-inducibility
GbM_A02G0270	GATA-motif	GATAGGA	1133	7	+	Arabidopsis thaliana	part of a light responsive element
GbM_A02G0270	CAT-box	GCCACT	659	6	+	Arabidopsis thaliana	cis-acting regulatory element related to meristem expression
GbM_A03G0693	ABRE	ACGTG	750	5	-	Arabidopsis thaliana	cis-acting element involved in the abscisic acid responsiveness
GbM_A03G0693	ABRE	ACGTG	902	5	+	Arabidopsis thaliana	cis-acting element involved in the abscisic acid responsiveness
GbM_A03G0693	ARE	AAACCA	1877	6	+	Zea mays	cis-acting regulatory element essential for the anaerobic induction
GbM_A03G0693	G-Box	CACGTT	750	6	+	Pisum sativum	cis-acting regulatory element involved in light responsiveness
GbM_A03G0693	G-Box	CACGTT	901	6	-	Pisum sativum	cis-acting regulatory element involved in light responsiveness
GbM_A03G0693	Box 4	ATTAAT	246	6	+	Petroselinum crispum	part of a conserved DNA module involved in light responsiveness
GbM_A03G0693	Box 4	ATTAAT	295	6	+	Petroselinum crispum	part of a conserved DNA module involved in light responsiveness
GbM_A03G0693	Box 4	ATTAAT	343	6	+	Petroselinum crispum	part of a conserved DNA module involved in light responsiveness
GbM_A03G0693	Box 4	ATTAAT	1414	6	-	Petroselinum crispum	part of a conserved DNA module involved in light responsiveness
GbM_A03G0693	ATCT-motif	AATCTAATCC	249	9	+	Pisum sativum	part of a conserved DNA module involved in light responsiveness
GbM_A03G0693	ATCT-motif	AATCTAATCC	298	9	+	Pisum sativum	part of a conserved DNA module involved in light responsiveness
GbM_A03G0693	TCA-element	CCATCTTTTT	1785	10	-	Nicotiana tabacum	cis-acting element involved in salicylic acid responsiveness
GbM_A03G0693	GT1-motif	GGTTAAT	108	7	-	Avena sativa	light responsive element
GbM_A03G0693	GT1-motif	GGTTAA	109	6	-	Arabidopsis thaliana	light responsive element
GbM_A03G0693	GT1-motif	GGTTAAT	370	7	-	Avena sativa	light responsive element
GbM_A03G0693	GT1-motif	GGTTAA	371	6	-	Arabidopsis thaliana	light responsive element
GbM_A03G0693	I-box	TGATAATGT	548	9	+	Solanum tuberosum	part of a light responsive element
GbM_A03G0693	I-box	TGATAATGT	1538	9	+	Solanum tuberosum	part of a light responsive element
GbM_A03G0693	GA-motif	ATAGATAA	960	8	+	Arabidopsis thaliana	part of a light responsive element
GbM_A03G0693	AE-box	AGAAACAA	265	8	+	Arabidopsis thaliana	part of a module for light response
GbM_A03G0693	P-box	CCTTTTG	376	7	-	Oryza sativa	gibberellin-responsive element
GbM_A03G0693	AuxRR-core	GGTCCAT	761	7	+	Nicotiana tabacum	cis-acting regulatory element involved in auxin responsiveness
GbM_A03G0697	O2-site	GTTGACGTGA	1848	9	+	Zea mays	cis-acting regulatory element involved in zein metabolism regulation
GbM_A03G0697	G-Box	CACGTT	388	6	+	Pisum sativum	cis-acting regulatory element involved in light responsiveness
GbM_A03G0697	G-Box	CACGTT	1419	6	+	Pisum sativum	cis-acting regulatory element involved in light responsiveness
GbM_A03G0697	CCAAT-box	CAACGG	1767	6	+	Hordeum vulgare	MYBHv1 binding site
GbM_A03G0697	ABRE	ACGTG	388	5	-	Arabidopsis thaliana	cis-acting element involved in the abscisic acid responsiveness
GbM_A03G0697	ABRE	CGTACGTGCA	896	9	-	Hordeum vulgare	cis-acting element involved in the abscisic acid responsiveness
GbM_A03G0697	ABRE	ACGTG	1419	5	-	Arabidopsis thaliana	cis-acting element involved in the abscisic acid responsiveness
GbM_A03G0697	ARE	AAACCA	601	6	-	Zea mays	cis-acting regulatory element essential for the anaerobic induction
GbM_A03G0697	ARE	AAACCA	1069	6	-	Zea mays	cis-acting regulatory element essential for the anaerobic induction
GbM_A03G0697	ARE	AAACCA	1113	6	-	Zea mays	cis-acting regulatory element essential for the anaerobic induction
GbM_A03G0697	Box 4	ATTAAT	696	6	+	Petroselinum crispum	part of a conserved DNA module involved in light responsiveness
GbM_A03G0697	TATC-box	TATCCCA	337	7	-	Oryza sativa	cis-acting element involved in gibberellin-responsiveness
GbM_A03G0697	MBSI	aaaAaaC(G/C)GTTA	1212	10.5	-	Petunia hybrida	MYB binding site involved in flavonoid biosynthetic genes regulation
GbM_A03G0697	TC-rich repeats	ATTCTCTAAC	857	9	+	Nicotiana tabacum	cis-acting element involved in defense and stress responsiveness
GbM_A03G0697	SARE	TTCGACCATCTT	1960	11	+	Nicotiana tabacum	cis-acting element involved in salicylic acid responsiveness
GbM_A03G0697	I-box	TGATAATGT	1172	9	-	Solanum tuberosum	part of a light responsive element
GbM_A03G0697	G-box	CACGAC	912	6	-	Zea mays	cis-acting regulatory element involved in light responsiveness
GbM_A03G0697	G-box	CACGAC	920	6	+	Zea mays	cis-acting regulatory element involved in light responsiveness
GbM_A03G0697	G-box	CACGAC	932	6	+	Zea mays	cis-acting regulatory element involved in light responsiveness
GbM_A03G0697	GC-motif	CCCCCG	872	6	+	Zea mays	enhancer-like element involved in anoxic specific inducibility
GbM_A03G0697	MBS	CAACTG	416	6	-	Arabidopsis thaliana	MYB binding site involved in drought-inducibility
GbM_A03G0697	TGA-element	AACGAC	490	6	+	Brassica oleracea	auxin-responsive element
GbM_A03G0697	GATA-motif	AAGGATAAGG	741	9	+	Solanum tuberosum	part of a light responsive element
GbM_A03G0697	3-AF1 binding site	TAAGAGAGGAA	628	10	+	Solanum tuberosum	light responsive element
GbM_A03G0697	AE-box	AGAAACAA	1262	8	+	Arabidopsis thaliana	part of a module for light response
GbM_A03G2505	GA-motif	ATAGATAA	1812	8	-	Arabidopsis thaliana	part of a light responsive element
GbM_A03G2505	TGACG-motif	TGACG	777	5	+	Hordeum vulgare	cis-acting regulatory element involved in the MeJA-responsiveness
GbM_A03G2505	TGACG-motif	TGACG	1690	5	-	Hordeum vulgare	cis-acting regulatory element involved in the MeJA-responsiveness
GbM_A03G2505	P-box	CCTTTTG	18	7	+	Oryza sativa	gibberellin-responsive element
GbM_A03G2505	P-box	CAACAAACCCCTT	366	12	-	Petroselinum crispum	gibberellin-responsive element and part of a light responsive element
GbM_A03G2505	P-box	CCTTTTG	810	7	+	Oryza sativa	gibberellin-responsive element
GbM_A03G2505	MBS	CAACTG	773	6	-	Arabidopsis thaliana	MYB binding site involved in drought-inducibility
GbM_A03G2505	G-box	CACGTC	744	6	-	Zea mays	cis-acting regulatory element involved in light responsiveness
GbM_A03G2505	G-box	CACGTC	1688	6	+	Zea mays	cis-acting regulatory element involved in light responsiveness
GbM_A03G2505	AE-box	AGAAACAA	1300	8	-	Arabidopsis thaliana	part of a module for light response
GbM_A03G2505	ATCT-motif	AATCTAATCC	1311	9	-	Pisum sativum	part of a conserved DNA module involved in light responsiveness
GbM_A03G2505	LTR	CCGAAA	125	6	+	Hordeum vulgare	cis-acting element involved in low-temperature responsiveness
GbM_A03G2505	LTR	CCGAAA	651	6	-	Hordeum vulgare	cis-acting element involved in low-temperature responsiveness
GbM_A03G2505	A-box	CCGTCC	611	6	+	Petroselinum crispum	cis-acting regulatory element
GbM_A03G2505	Box 4	ATTAAT	856	6	+	Petroselinum crispum	part of a conserved DNA module involved in light responsiveness
GbM_A03G2505	Box 4	ATTAAT	1125	6	-	Petroselinum crispum	part of a conserved DNA module involved in light responsiveness
GbM_A03G2505	Box 4	ATTAAT	1710	6	-	Petroselinum crispum	part of a conserved DNA module involved in light responsiveness
GbM_A03G2505	Box 4	ATTAAT	1720	6	-	Petroselinum crispum	part of a conserved DNA module involved in light responsiveness
GbM_A03G2505	ABRE	ACGTG	745	5	+	Arabidopsis thaliana	cis-acting element involved in the abscisic acid responsiveness
GbM_A03G2505	ABRE	ACGTG	1688	5	-	Arabidopsis thaliana	cis-acting element involved in the abscisic acid responsiveness
GbM_A03G2505	ARE	AAACCA	216	6	+	Zea mays	cis-acting regulatory element essential for the anaerobic induction
GbM_A03G2505	ARE	AAACCA	907	6	-	Zea mays	cis-acting regulatory element essential for the anaerobic induction
GbM_A03G2505	ARE	AAACCA	1828	6	-	Zea mays	cis-acting regulatory element essential for the anaerobic induction
GbM_A03G2505	MRE	AACCTAA	1448	7	-	Petroselinum crispum	MYB binding site involved in light responsiveness
GbM_A03G2505	GT1-motif	GGTTAA	132	6	-	Arabidopsis thaliana	light responsive element
GbM_A03G2505	GT1-motif	GGTTAAT	153	7	+	Avena sativa	light responsive element
GbM_A03G2505	GT1-motif	GGTTAAT	1168	7	-	Avena sativa	light responsive element
GbM_A03G2505	GT1-motif	GGTTAA	1169	6	-	Arabidopsis thaliana	light responsive element
GbM_A03G2505	GT1-motif	GGTTAA	1451	6	+	Arabidopsis thaliana	light responsive element
GbM_A03G2505	GT1-motif	GGTTAA	1648	6	-	Arabidopsis thaliana	light responsive element
GbM_A03G2505	CGTCA-motif	CGTCA	777	5	-	Hordeum vulgare	cis-acting regulatory element involved in the MeJA-responsiveness
GbM_A03G2505	CGTCA-motif	CGTCA	1690	5	+	Hordeum vulgare	cis-acting regulatory element involved in the MeJA-responsiveness
GbM_A03G2505	TCA-element	CCATCTTTTT	1473	9	+	Nicotiana tabacum	cis-acting element involved in salicylic acid responsiveness
GbM_A03G2505	TCA-element	CCATCTTTTT	1573	9	+	Nicotiana tabacum	cis-acting element involved in salicylic acid responsiveness
GbM_A03G2506	GCN4_motif	TGAGTCA	1926	7	-	Oryza sativa	cis-regulatory element involved in endosperm expression
GbM_A03G2506	ATCT-motif	AATCTAATCC	919	9	+	Pisum sativum	part of a conserved DNA module involved in light responsiveness
GbM_A03G2506	LTR	CCGAAA	40	6	+	Hordeum vulgare	cis-acting element involved in low-temperature responsiveness
GbM_A03G2506	Box 4	ATTAAT	81	6	+	Petroselinum crispum	part of a conserved DNA module involved in light responsiveness
GbM_A03G2506	Box 4	ATTAAT	690	6	+	Petroselinum crispum	part of a conserved DNA module involved in light responsiveness
GbM_A03G2506	Box 4	ATTAAT	1221	6	-	Petroselinum crispum	part of a conserved DNA module involved in light responsiveness
GbM_A03G2506	Box 4	ATTAAT	1225	6	-	Petroselinum crispum	part of a conserved DNA module involved in light responsiveness
GbM_A03G2506	Box 4	ATTAAT	1374	6	-	Petroselinum crispum	part of a conserved DNA module involved in light responsiveness
GbM_A03G2506	Box 4	ATTAAT	1437	6	-	Petroselinum crispum	part of a conserved DNA module involved in light responsiveness
GbM_A03G2506	Box 4	ATTAAT	1520	6	-	Petroselinum crispum	part of a conserved DNA module involved in light responsiveness
GbM_A03G2506	Box 4	ATTAAT	1611	6	-	Petroselinum crispum	part of a conserved DNA module involved in light responsiveness
GbM_A03G2506	G-Box	CACGTT	514	6	-	Pisum sativum	cis-acting regulatory element involved in light responsiveness
GbM_A03G2506	G-Box	CACGTT	599	6	-	Pisum sativum	cis-acting regulatory element involved in light responsiveness
GbM_A03G2506	G-Box	CACGTG	1165	6	-	Pisum sativum	cis-acting regulatory element involved in light responsiveness
GbM_A03G2506	ABRE	ACGTG	515	5	+	Arabidopsis thaliana	cis-acting element involved in the abscisic acid responsiveness
GbM_A03G2506	ABRE	ACGTG	600	5	+	Arabidopsis thaliana	cis-acting element involved in the abscisic acid responsiveness
GbM_A03G2506	ABRE	CACGTG	1165	6	-	Arabidopsis thaliana	cis-acting element involved in the abscisic acid responsiveness
GbM_A03G2506	ABRE	ACGTG	1166	5	+	Arabidopsis thaliana	cis-acting element involved in the abscisic acid responsiveness
GbM_A03G2506	ARE	AAACCA	1906	6	-	Zea mays	cis-acting regulatory element essential for the anaerobic induction
GbM_A03G2506	GT1-motif	GGTTAAT	1885	7	-	Avena sativa	light responsive element
GbM_A03G2506	GT1-motif	GGTTAA	1886	6	-	Arabidopsis thaliana	light responsive element
GbM_A03G2506	MBSI	aaaAaaC(G/C)GTTA	1903	10.5	-	Petunia hybrida	MYB binding site involved in flavonoid biosynthetic genes regulation
GbM_A03G2506	TCA-element	CCATCTTTTT	348	9	-	Nicotiana tabacum	cis-acting element involved in salicylic acid responsiveness
GbM_A03G2506	TCA-element	CCATCTTTTT	611	9	-	Nicotiana tabacum	cis-acting element involved in salicylic acid responsiveness
GbM_A03G2506	TC-rich repeats	GTTTTCTTAC	1204	9	+	Nicotiana tabacum	cis-acting element involved in defense and stress responsiveness
GbM_A03G2506	GATA-motif	AAGATAAGATT	1280	10	+	Arabidopsis thaliana	part of a light responsive element
GbM_A03G2506	G-box	CACGTG	1165	6	-	Arabidopsis thaliana	cis-acting regulatory element involved in light responsiveness
GbM_A03G2506	TCT-motif	TCTTAC	1208	6	+	Arabidopsis thaliana	part of a light responsive element
GbM_A04G0812	TGACG-motif	TGACG	1115	5	-	Hordeum vulgare	cis-acting regulatory element involved in the MeJA-responsiveness
GbM_A04G0812	chs-CMA1a	TTACTTAA	110	8	+	Daucus carota	part of a light responsive element
GbM_A04G0812	chs-CMA1a	TTACTTAA	147	8	+	Daucus carota	part of a light responsive element
GbM_A04G0812	chs-CMA1a	TTACTTAA	191	8	-	Daucus carota	part of a light responsive element
GbM_A04G0812	chs-CMA1a	TTACTTAA	257	8	+	Daucus carota	part of a light responsive element
GbM_A04G0812	CAT-box	GCCACT	1121	6	+	Arabidopsis thaliana	cis-acting regulatory element related to meristem expression
GbM_A04G0812	AE-box	AGAAACAA	421	8	-	Arabidopsis thaliana	part of a module for light response
GbM_A04G0812	AE-box	AGAAACAA	1508	8	+	Arabidopsis thaliana	part of a module for light response
GbM_A04G0812	Box III	atCATTTTCACt	1470	11	-	Pisum sativum	protein binding site
GbM_A04G0812	MBS	CAACTG	1296	6	+	Arabidopsis thaliana	MYB binding site involved in drought-inducibility
GbM_A04G0812	MBS	CAACTG	1393	6	+	Arabidopsis thaliana	MYB binding site involved in drought-inducibility
GbM_A04G0812	ARE	AAACCA	661	6	+	Zea mays	cis-acting regulatory element essential for the anaerobic induction
GbM_A04G0812	ARE	AAACCA	1300	6	-	Zea mays	cis-acting regulatory element essential for the anaerobic induction
GbM_A04G0812	Box 4	ATTAAT	41	6	+	Petroselinum crispum	part of a conserved DNA module involved in light responsiveness
GbM_A04G0812	Box 4	ATTAAT	76	6	+	Petroselinum crispum	part of a conserved DNA module involved in light responsiveness
GbM_A04G0812	Box 4	ATTAAT	100	6	+	Petroselinum crispum	part of a conserved DNA module involved in light responsiveness
GbM_A04G0812	Box 4	ATTAAT	333	6	+	Petroselinum crispum	part of a conserved DNA module involved in light responsiveness
GbM_A04G0812	Box 4	ATTAAT	412	6	+	Petroselinum crispum	part of a conserved DNA module involved in light responsiveness
GbM_A04G0812	Box 4	ATTAAT	1464	6	-	Petroselinum crispum	part of a conserved DNA module involved in light responsiveness
GbM_A04G0812	ACE	CTAACGTATT	1964	9	-	Petroselinum crispum	cis-acting element involved in light responsiveness
GbM_A04G0812	O2-site	GTTGACGTGA	1338	9	-	Zea mays	cis-acting regulatory element involved in zein metabolism regulation
GbM_A04G0812	TATC-box	TATCCCA	1524	7	+	Oryza sativa	cis-acting element involved in gibberellin-responsiveness
GbM_A04G0812	CGTCA-motif	CGTCA	1115	5	+	Hordeum vulgare	cis-acting regulatory element involved in the MeJA-responsiveness
GbM_A05G2121	GATA-motif	AAGATAAGATT	874	10	+	Arabidopsis thaliana	part of a light responsive element
GbM_A05G2121	GATA-motif	AAGATAAGATT	1210	10	-	Arabidopsis thaliana	part of a light responsive element
GbM_A05G2121	GATA-motif	AAGGATAAGG	1518	9	+	Solanum tuberosum	part of a light responsive element
GbM_A05G2121	P-box	CCTTTTG	989	7	+	Oryza sativa	gibberellin-responsive element
GbM_A05G2121	P-box	CCTTTTG	1515	7	-	Oryza sativa	gibberellin-responsive element
GbM_A05G2121	TCT-motif	TCTTAC	1509	6	+	Arabidopsis thaliana	part of a light responsive element
GbM_A05G2121	TCT-motif	TCTTAC	1720	6	-	Arabidopsis thaliana	part of a light responsive element
GbM_A05G2121	CAT-box	GCCACT	715	6	-	Arabidopsis thaliana	cis-acting regulatory element related to meristem expression
GbM_A05G2121	TGACG-motif	TGACG	1277	5	-	Hordeum vulgare	cis-acting regulatory element involved in the MeJA-responsiveness
GbM_A05G2121	CGTCA-motif	CGTCA	1277	5	+	Hordeum vulgare	cis-acting regulatory element involved in the MeJA-responsiveness
GbM_A05G2121	GT1-motif	GGTTAA	1388	6	-	Arabidopsis thaliana	light responsive element
GbM_A05G2121	circadian	CAAAGATATC	1307	9	-	Lycopersicon esculentum	cis-acting regulatory element involved in circadian control
GbM_A05G2121	ARE	AAACCA	254	6	+	Zea mays	cis-acting regulatory element essential for the anaerobic induction
GbM_A05G2121	ARE	AAACCA	1984	6	-	Zea mays	cis-acting regulatory element essential for the anaerobic induction
GbM_A05G2121	Box 4	ATTAAT	93	6	+	Petroselinum crispum	part of a conserved DNA module involved in light responsiveness
GbM_A05G2121	Box 4	ATTAAT	97	6	+	Petroselinum crispum	part of a conserved DNA module involved in light responsiveness
GbM_A05G2121	Box 4	ATTAAT	677	6	+	Petroselinum crispum	part of a conserved DNA module involved in light responsiveness
GbM_A05G2122	Box 4	ATTAAT	494	6	+	Petroselinum crispum	part of a conserved DNA module involved in light responsiveness
GbM_A05G2122	Box 4	ATTAAT	975	6	+	Petroselinum crispum	part of a conserved DNA module involved in light responsiveness
GbM_A05G2122	Box 4	ATTAAT	1603	6	-	Petroselinum crispum	part of a conserved DNA module involved in light responsiveness
GbM_A05G2122	CCAAT-box	CAACGG	1241	6	-	Hordeum vulgare	MYBHv1 binding site
GbM_A05G2122	MRE	AACCTAA	842	7	-	Petroselinum crispum	MYB binding site involved in light responsiveness
GbM_A05G2122	MRE	AACCTAA	1646	7	-	Petroselinum crispum	MYB binding site involved in light responsiveness
GbM_A05G2122	ARE	AAACCA	813	6	-	Zea mays	cis-acting regulatory element essential for the anaerobic induction
GbM_A05G2122	ARE	AAACCA	1706	6	+	Zea mays	cis-acting regulatory element essential for the anaerobic induction
GbM_A05G2122	ARE	AAACCA	1954	6	+	Zea mays	cis-acting regulatory element essential for the anaerobic induction
GbM_A05G2122	ABRE	ACGTG	1811	5	+	Arabidopsis thaliana	cis-acting element involved in the abscisic acid responsiveness
GbM_A05G2122	MBSI	aaaAaaC(G/C)GTTA	650	11	+	Petunia hybrida	MYB binding site involved in flavonoid biosynthetic genes regulation
GbM_A05G2122	TCA-element	CCATCTTTTT	437	9	+	Nicotiana tabacum	cis-acting element involved in salicylic acid responsiveness
GbM_A05G2122	HD-Zip 1	CAAT(A/T)ATTG	1488	8	-	Arabidopsis thaliana	element involved in differentiation of the palisade mesophyll cells
GbM_A05G2122	GT1-motif	GGTTAAT	283	7	-	Avena sativa	light responsive element
GbM_A05G2122	GT1-motif	GGTTAA	284	6	-	Arabidopsis thaliana	light responsive element
GbM_A05G2122	GT1-motif	GGTTAA	1100	6	-	Arabidopsis thaliana	light responsive element
GbM_A05G2122	GT1-motif	GGTTAA	1217	6	-	Arabidopsis thaliana	light responsive element
GbM_A05G2122	GT1-motif	GGTTAA	1733	6	+	Arabidopsis thaliana	light responsive element
GbM_A05G2122	CGTCA-motif	CGTCA	1809	5	-	Hordeum vulgare	cis-acting regulatory element involved in the MeJA-responsiveness
GbM_A05G2122	TGACG-motif	TGACG	1809	5	+	Hordeum vulgare	cis-acting regulatory element involved in the MeJA-responsiveness
GbM_A05G2122	AT-rich element	ATAGAAATCAA	40	10	+	Glycine max	binding site of AT-rich DNA binding protein (ATBP-1)
GbM_A05G2122	DRE	TACCGACAT	627	9	+	Arabidopsis thaliana	cis-acting element involved in dehydration, low-temp, salt stresses
GbM_A05G2122	TCCC-motif	TCTCCCT	482	7	-	Spinacia oleracea	part of a light responsive element
GbM_A05G2122	CAT-box	GCCACT	132	6	+	Arabidopsis thaliana	cis-acting regulatory element related to meristem expression
GbM_A05G2122	GA-motif	ATAGATAA	829	8	+	Arabidopsis thaliana	part of a light responsive element
GbM_A05G2122	AE-box	AGAAACAA	800	8	-	Arabidopsis thaliana	part of a module for light response
GbM_A05G2122	TCT-motif	TCTTAC	1798	6	+	Arabidopsis thaliana	part of a light responsive element
GbM_A05G2122	GATA-motif	AAGATAAGATT	1777	10	+	Arabidopsis thaliana	part of a light responsive element
GbM_A05G2122	G-box	CACGTC	1810	6	-	Zea mays	cis-acting regulatory element involved in light responsiveness
GbM_A05G3533	GATA-motif	AAGATAAGATT	19	10	+	Arabidopsis thaliana	part of a light responsive element
GbM_A05G3533	P-box	CCTTTTG	1949	7	+	Oryza sativa	gibberellin-responsive element
GbM_A05G3533	TCT-motif	TCTTAC	781	6	-	Arabidopsis thaliana	part of a light responsive element
GbM_A05G3533	TCT-motif	TCTTAC	1944	6	+	Arabidopsis thaliana	part of a light responsive element
GbM_A05G3533	I-box	atGATAAGGTC	839	10	-	Helianthus annuus	part of a light responsive element
GbM_A05G3533	AT-rich element	ATAGAAATCAA	1530	10	-	Glycine max	binding site of AT-rich DNA binding protein (ATBP-1)
GbM_A05G3533	LTR	CCGAAA	1643	6	-	Hordeum vulgare	cis-acting element involved in low-temperature responsiveness
GbM_A05G3533	WUN-motif	AAATTTCCT	1797	9	+	Brassica oleracea	wound-responsive element
GbM_A05G3533	circadian	CAAAGATATC	1232	9	+	Lycopersicon esculentum	cis-acting regulatory element involved in circadian control
GbM_A05G3533	GCN4_motif	TGAGTCA	1466	7	-	Oryza sativa	cis-regulatory element involved in endosperm expression
GbM_A05G3533	ABRE	ACGTG	1772	5	-	Arabidopsis thaliana	cis-acting element involved in the abscisic acid responsiveness
GbM_A05G3533	ARE	AAACCA	1975	6	+	Zea mays	cis-acting regulatory element essential for the anaerobic induction
GbM_A05G3533	CCAAT-box	CAACGG	133	6	+	Hordeum vulgare	MYBHv1 binding site
GbM_A05G3533	G-Box	CACGTT	1772	6	+	Pisum sativum	cis-acting regulatory element involved in light responsiveness
GbM_A05G3533	Box 4	ATTAAT	874	6	+	Petroselinum crispum	part of a conserved DNA module involved in light responsiveness
GbM_A05G3533	Box 4	ATTAAT	935	6	+	Petroselinum crispum	part of a conserved DNA module involved in light responsiveness
GbM_A05G3533	Box 4	ATTAAT	1787	6	-	Petroselinum crispum	part of a conserved DNA module involved in light responsiveness
GbM_A05G4811	GATA-motif	GATAGGG	735	7	-	Pisum sativum	part of a light responsive element
GbM_A05G4811	G-box	CACGTC	397	6	+	Zea mays	cis-acting regulatory element involved in light responsiveness
GbM_A05G4811	G-box	CACGTC	1497	6	-	Zea mays	cis-acting regulatory element involved in light responsiveness
GbM_A05G4811	AT-rich element	ATAGAAATCAA	282	11	+	Glycine max	binding site of AT-rich DNA binding protein (ATBP-1)
GbM_A05G4811	chs-CMA1a	TTACTTAA	1940	8	-	Daucus carota	part of a light responsive element
GbM_A05G4811	TGACG-motif	TGACG	1496	5	+	Hordeum vulgare	cis-acting regulatory element involved in the MeJA-responsiveness
GbM_A05G4811	CAT-box	GCCACT	1130	6	+	Arabidopsis thaliana	cis-acting regulatory element related to meristem expression
GbM_A05G4811	TCA-element	CCATCTTTTT	22	9	+	Nicotiana tabacum	cis-acting element involved in salicylic acid responsiveness
GbM_A05G4811	TCA-element	CCATCTTTTT	521	9	+	Nicotiana tabacum	cis-acting element involved in salicylic acid responsiveness
GbM_A05G4811	GT1-motif	GGTTAA	1332	6	+	Arabidopsis thaliana	light responsive element
GbM_A05G4811	GT1-motif	GGTTAAT	1659	7	-	Avena sativa	light responsive element
GbM_A05G4811	GT1-motif	GGTTAA	1660	6	-	Arabidopsis thaliana	light responsive element
GbM_A05G4811	CGTCA-motif	CGTCA	1496	5	-	Hordeum vulgare	cis-acting regulatory element involved in the MeJA-responsiveness
GbM_A05G4811	Box 4	ATTAAT	493	6	+	Petroselinum crispum	part of a conserved DNA module involved in light responsiveness
GbM_A05G4811	Box 4	ATTAAT	677	6	+	Petroselinum crispum	part of a conserved DNA module involved in light responsiveness
GbM_A05G4811	Box 4	ATTAAT	1012	6	-	Petroselinum crispum	part of a conserved DNA module involved in light responsiveness
GbM_A05G4811	Box 4	ATTAAT	1676	6	-	Petroselinum crispum	part of a conserved DNA module involved in light responsiveness
GbM_A05G4811	Box 4	ATTAAT	1910	6	-	Petroselinum crispum	part of a conserved DNA module involved in light responsiveness
GbM_A05G4811	Box 4	ATTAAT	1914	6	-	Petroselinum crispum	part of a conserved DNA module involved in light responsiveness
GbM_A05G4811	MRE	AACCTAA	1662	7	+	Petroselinum crispum	MYB binding site involved in light responsiveness
GbM_A05G4811	ABRE	ACGTG	397	5	-	Arabidopsis thaliana	cis-acting element involved in the abscisic acid responsiveness
GbM_A05G4811	ABRE	CGCACGTGTC	914	9	+	Hordeum vulgare	cis-acting element involved in the abscisic acid responsiveness
GbM_A05G4811	ABRE	ACGTG	1498	5	+	Arabidopsis thaliana	cis-acting element involved in the abscisic acid responsiveness
GbM_A05G4811	ARE	AAACCA	19	6	+	Zea mays	cis-acting regulatory element essential for the anaerobic induction
GbM_A05G4811	ARE	AAACCA	447	6	-	Zea mays	cis-acting regulatory element essential for the anaerobic induction
GbM_A05G4811	O2-site	GATGATGTGG	1827	9	-	Zea mays	cis-acting regulatory element involved in zein metabolism regulation
GbM_A06G0088	G-box	CACGTG	1804	6	-	Arabidopsis thaliana	cis-acting regulatory element involved in light responsiveness
GbM_A06G0088	AT-rich sequence	TAAAATACT	1670	9	-	Pisum sativum	element for maximal elicitor-mediated activation (2copies)
GbM_A06G0088	GATA-motif	GATAGGA	1002	7	-	Arabidopsis thaliana	part of a light responsive element
GbM_A06G0088	TCT-motif	TCTTAC	1955	6	+	Arabidopsis thaliana	part of a light responsive element
GbM_A06G0088	AE-box	AGAAACAA	1743	8	+	Arabidopsis thaliana	part of a module for light response
GbM_A06G0088	TC-rich repeats	ATTCTCTAAC	1533	9	+	Nicotiana tabacum	cis-acting element involved in defense and stress responsiveness
GbM_A06G0088	TC-rich repeats	GTTTTCTTAC	1951	9	+	Nicotiana tabacum	cis-acting element involved in defense and stress responsiveness
GbM_A06G0088	GT1-motif	GGTTAA	468	6	+	Arabidopsis thaliana	light responsive element
GbM_A06G0088	GT1-motif	GGTTAAT	679	7	+	Avena sativa	light responsive element
GbM_A06G0088	GT1-motif	GGTTAA	1093	6	+	Arabidopsis thaliana	light responsive element
GbM_A06G0088	Gap-box	CAAATGAA(A/G)A	1702	9	-	Arabidopsis thaliana	part of a light responsive element
GbM_A06G0088	MRE	AACCTAA	144	7	+	Petroselinum crispum	MYB binding site involved in light responsiveness
GbM_A06G0088	G-Box	CACGTG	1804	6	-	Pisum sativum	cis-acting regulatory element involved in light responsiveness
GbM_A06G0088	ABRE	GACACGTGGC	1802	9	+	Triticum aestivum	cis-acting element involved in the abscisic acid responsiveness
GbM_A06G0088	ABRE	CACGTG	1804	6	-	Arabidopsis thaliana	cis-acting element involved in the abscisic acid responsiveness
GbM_A06G0088	ABRE	ACGTG	1805	5	+	Arabidopsis thaliana	cis-acting element involved in the abscisic acid responsiveness
GbM_A06G0088	ARE	AAACCA	849	6	-	Zea mays	cis-acting regulatory element essential for the anaerobic induction
GbM_A06G0088	ARE	AAACCA	1657	6	+	Zea mays	cis-acting regulatory element essential for the anaerobic induction
GbM_A06G0088	ARE	AAACCA	1916	6	+	Zea mays	cis-acting regulatory element essential for the anaerobic induction
GbM_A06G0088	Box 4	ATTAAT	1046	6	-	Petroselinum crispum	part of a conserved DNA module involved in light responsiveness
GbM_A06G0654	TCA-element	TCAGAAGAGG	1740	9	-	Brassica oleracea	cis-acting element involved in salicylic acid responsiveness
GbM_A06G0654	GT1-motif	GGTTAA	38	6	-	Arabidopsis thaliana	light responsive element
GbM_A06G0654	Box 4	ATTAAT	559	6	+	Petroselinum crispum	part of a conserved DNA module involved in light responsiveness
GbM_A06G0654	Box 4	ATTAAT	563	6	+	Petroselinum crispum	part of a conserved DNA module involved in light responsiveness
GbM_A06G0654	ABRE	GCAACGTGTC	275	9	-	Hordeum vulgare	cis-acting element involved in the abscisic acid responsiveness
GbM_A06G0654	ABRE	ACGTG	277	5	-	Arabidopsis thaliana	cis-acting element involved in the abscisic acid responsiveness
GbM_A06G0654	ABRE	GACACGTGGC	841	9	-	Triticum aestivum	cis-acting element involved in the abscisic acid responsiveness
GbM_A06G0654	ABRE	CACGTG	843	6	+	Arabidopsis thaliana	cis-acting element involved in the abscisic acid responsiveness
GbM_A06G0654	ABRE	ACGTG	844	5	+	Arabidopsis thaliana	cis-acting element involved in the abscisic acid responsiveness
GbM_A06G0654	ABRE	ACGTG	972	5	-	Arabidopsis thaliana	cis-acting element involved in the abscisic acid responsiveness
GbM_A06G0654	ARE	AAACCA	883	6	+	Zea mays	cis-acting regulatory element essential for the anaerobic induction
GbM_A06G0654	ARE	AAACCA	1231	6	-	Zea mays	cis-acting regulatory element essential for the anaerobic induction
GbM_A06G0654	ARE	AAACCA	1500	6	-	Zea mays	cis-acting regulatory element essential for the anaerobic induction
GbM_A06G0654	ARE	AAACCA	1650	6	-	Zea mays	cis-acting regulatory element essential for the anaerobic induction
GbM_A06G0654	G-Box	CACGTT	277	6	+	Pisum sativum	cis-acting regulatory element involved in light responsiveness
GbM_A06G0654	G-Box	CACGTG	843	6	+	Pisum sativum	cis-acting regulatory element involved in light responsiveness
GbM_A06G0654	G-Box	CACGTT	972	6	+	Pisum sativum	cis-acting regulatory element involved in light responsiveness
GbM_A06G0654	LTR	CCGAAA	721	6	+	Hordeum vulgare	cis-acting element involved in low-temperature responsiveness
GbM_A06G0654	LTR	CCGAAA	1203	6	-	Hordeum vulgare	cis-acting element involved in low-temperature responsiveness
GbM_A06G0654	A-box	CCGTCC	824	6	+	Petroselinum crispum	cis-acting regulatory element
GbM_A06G0654	AE-box	AGAAACAA	1527	8	-	Arabidopsis thaliana	part of a module for light response
GbM_A06G0654	Box III	atCATTTTCACt	796	11	+	Pisum sativum	protein binding site
GbM_A06G0654	GATA-motif	GATAGGA	658	7	+	Arabidopsis thaliana	part of a light responsive element
GbM_A06G0654	GATA-motif	GATAGGA	947	7	-	Arabidopsis thaliana	part of a light responsive element
GbM_A06G0654	P-box	CCTTTTG	1440	7	-	Oryza sativa	gibberellin-responsive element
GbM_A06G0654	TGA-element	AACGAC	1674	6	-	Brassica oleracea	auxin-responsive element
GbM_A06G0654	MBS	CAACTG	1053	6	+	Arabidopsis thaliana	MYB binding site involved in drought-inducibility
GbM_A06G0654	G-box	ACACGTG(G/t)CACC	838	10.5	-	Lycopersicon esculentum	cis-acting regulatory element involved in light responsiveness
GbM_A06G0654	G-box	tgACACGTGGCA	840	11	-	Lycopersicon esculentum	cis-acting regulatory element involved in light responsiveness
GbM_A06G0654	G-box	GCCACGTGGA	841	9	+	Arabidopsis thaliana	cis-acting regulatory element involved in light responsiveness
GbM_A06G0654	G-box	CACGTG	843	6	+	Arabidopsis thaliana	cis-acting regulatory element involved in light responsiveness
GbM_A06G1261	TCT-motif	TCTTAC	1254	6	+	Arabidopsis thaliana	part of a light responsive element
GbM_A06G1261	TGA-element	AACGAC	1191	6	-	Brassica oleracea	auxin-responsive element
GbM_A06G1261	TGA-element	AACGAC	1204	6	+	Brassica oleracea	auxin-responsive element
GbM_A06G1261	TGACG-motif	TGACG	1239	5	-	Hordeum vulgare	cis-acting regulatory element involved in the MeJA-responsiveness
GbM_A06G1261	TGACG-motif	TGACG	1717	5	-	Hordeum vulgare	cis-acting regulatory element involved in the MeJA-responsiveness
GbM_A06G1261	SARE	TTCGACCATCTT	763	11	-	Nicotiana tabacum	cis-acting element involved in salicylic acid responsiveness
GbM_A06G1261	TCA-element	CCATCTTTTT	1414	9	-	Nicotiana tabacum	cis-acting element involved in salicylic acid responsiveness
GbM_A06G1261	GT1-motif	GGTTAA	31	6	-	Arabidopsis thaliana	light responsive element
GbM_A06G1261	GT1-motif	GGTTAA	851	6	+	Arabidopsis thaliana	light responsive element
GbM_A06G1261	CGTCA-motif	CGTCA	1239	5	+	Hordeum vulgare	cis-acting regulatory element involved in the MeJA-responsiveness
GbM_A06G1261	CGTCA-motif	CGTCA	1717	5	+	Hordeum vulgare	cis-acting regulatory element involved in the MeJA-responsiveness
GbM_A06G1261	Box 4	ATTAAT	567	6	+	Petroselinum crispum	part of a conserved DNA module involved in light responsiveness
GbM_A06G1261	Box 4	ATTAAT	571	6	+	Petroselinum crispum	part of a conserved DNA module involved in light responsiveness
GbM_A06G1261	Box 4	ATTAAT	904	6	+	Petroselinum crispum	part of a conserved DNA module involved in light responsiveness
GbM_A06G1261	CCAAT-box	CAACGG	517	6	+	Hordeum vulgare	MYBHv1 binding site
GbM_A06G1261	MRE	AACCTAA	1394	7	-	Petroselinum crispum	MYB binding site involved in light responsiveness
GbM_A06G1261	ABRE	AACCCGG	682	7	-	Arabidopsis thaliana	cis-acting element involved in the abscisic acid responsiveness
GbM_A06G1261	ARE	AAACCA	325	6	-	Zea mays	cis-acting regulatory element essential for the anaerobic induction
GbM_A06G1261	ARE	AAACCA	343	6	-	Zea mays	cis-acting regulatory element essential for the anaerobic induction
GbM_A06G1261	ARE	AAACCA	411	6	-	Zea mays	cis-acting regulatory element essential for the anaerobic induction
GbM_A06G1261	ARE	AAACCA	460	6	-	Zea mays	cis-acting regulatory element essential for the anaerobic induction
GbM_A06G1261	O2-site	GATGATGTGG	1439	9	-	Zea mays	cis-acting regulatory element involved in zein metabolism regulation
GbM_A06G1261	GCN4_motif	TGAGTCA	1059	7	-	Oryza sativa	cis-regulatory element involved in endosperm expression
GbM_A06G1261	LTR	CCGAAA	465	6	-	Hordeum vulgare	cis-acting element involved in low-temperature responsiveness
GbM_A08G1631	TCT-motif	TCTTAC	269	6	+	Arabidopsis thaliana	part of a light responsive element
GbM_A08G1631	TCT-motif	TCTTAC	1336	6	+	Arabidopsis thaliana	part of a light responsive element
GbM_A08G1631	P-box	CCTTTTG	261	7	+	Oryza sativa	gibberellin-responsive element
GbM_A08G1631	chs-CMA2a	TCACTTGA	586	8	-	Petroselinum crispum	part of a light responsive element
GbM_A08G1631	MBS	CAACTG	948	6	+	Arabidopsis thaliana	MYB binding site involved in drought-inducibility
GbM_A08G1631	GATA-motif	GATAGGA	704	7	-	Arabidopsis thaliana	part of a light responsive element
GbM_A08G1631	GATA-motif	AAGGATAAGG	858	9	-	Solanum tuberosum	part of a light responsive element
GbM_A08G1631	GATA-motif	GATAGGA	1904	7	+	Arabidopsis thaliana	part of a light responsive element
GbM_A08G1631	I-box	cCATATCCAAT	46	10	+	Flaveria trinervia	part of a light responsive element
GbM_A08G1631	CAT-box	GCCACT	129	6	+	Arabidopsis thaliana	cis-acting regulatory element related to meristem expression
GbM_A08G1631	TCCC-motif	TCTCCCT	618	7	-	Spinacia oleracea	part of a light responsive element
GbM_A08G1631	TCA-element	TCAGAAGAGG	760	9	-	Brassica oleracea	cis-acting element involved in salicylic acid responsiveness
GbM_A08G1631	TCA-element	CCATCTTTTT	1354	9	-	Nicotiana tabacum	cis-acting element involved in salicylic acid responsiveness
GbM_A08G1631	GT1-motif	GGTTAA	1718	6	-	Arabidopsis thaliana	light responsive element
GbM_A08G1631	MRE	AACCTAA	1441	7	+	Petroselinum crispum	MYB binding site involved in light responsiveness
GbM_A08G1631	MRE	AACCTAA	1720	7	+	Petroselinum crispum	MYB binding site involved in light responsiveness
GbM_A08G1631	Box 4	ATTAAT	1750	6	-	Petroselinum crispum	part of a conserved DNA module involved in light responsiveness
GbM_A08G1631	circadian	CAAAGATATC	1387	9	+	Lycopersicon esculentum	cis-acting regulatory element involved in circadian control
GbM_A08G1631	GCN4_motif	TGAGTCA	603	7	-	Oryza sativa	cis-regulatory element involved in endosperm expression
GbM_A09G1550	CAT-box	GCCACT	1159	6	+	Arabidopsis thaliana	cis-acting regulatory element related to meristem expression
GbM_A09G1550	CAT-box	GCCACT	1388	6	+	Arabidopsis thaliana	cis-acting regulatory element related to meristem expression
GbM_A09G1550	TC-rich repeats	ATTCTCTAAC	623	9	-	Nicotiana tabacum	cis-acting element involved in defense and stress responsiveness
GbM_A09G1550	TGACG-motif	TGACG	812	5	+	Hordeum vulgare	cis-acting regulatory element involved in the MeJA-responsiveness
GbM_A09G1550	I-box	cCATATCCAAT	633	10	-	Flaveria trinervia	part of a light responsive element
GbM_A09G1550	I-box	gGATAAGGTG	1232	9	+	Zea mays	part of a light responsive element
GbM_A09G1550	chs-CMA2a	TCACTTGA	1217	8	+	Petroselinum crispum	part of a light responsive element
GbM_A09G1550	P-box	CCTTTTG	1298	7	-	Oryza sativa	gibberellin-responsive element
GbM_A09G1550	GATA-motif	AAGGATAAGG	1230	9	+	Solanum tuberosum	part of a light responsive element
GbM_A09G1550	G-box	CACGTG	115	6	+	Arabidopsis thaliana	cis-acting regulatory element involved in light responsiveness
GbM_A09G1550	AE-box	AGAAACAA	1922	8	+	Arabidopsis thaliana	part of a module for light response
GbM_A09G1550	LTR	CCGAAA	159	6	+	Hordeum vulgare	cis-acting element involved in low-temperature responsiveness
GbM_A09G1550	ATCT-motif	AATCTAATCC	241	9	+	Pisum sativum	part of a conserved DNA module involved in light responsiveness
GbM_A09G1550	ACE	CTAACGTATT	1147	9	-	Petroselinum crispum	cis-acting element involved in light responsiveness
GbM_A09G1550	Box 4	ATTAAT	60	6	+	Petroselinum crispum	part of a conserved DNA module involved in light responsiveness
GbM_A09G1550	Box 4	ATTAAT	1914	6	-	Petroselinum crispum	part of a conserved DNA module involved in light responsiveness
GbM_A09G1550	G-Box	CACGTG	115	6	+	Pisum sativum	cis-acting regulatory element involved in light responsiveness
GbM_A09G1550	ABRE	CACGTG	115	6	+	Arabidopsis thaliana	cis-acting element involved in the abscisic acid responsiveness
GbM_A09G1550	ABRE	ACGTG	116	5	+	Arabidopsis thaliana	cis-acting element involved in the abscisic acid responsiveness
GbM_A09G1550	ARE	AAACCA	289	6	+	Zea mays	cis-acting regulatory element essential for the anaerobic induction
GbM_A09G1550	ARE	AAACCA	392	6	-	Zea mays	cis-acting regulatory element essential for the anaerobic induction
GbM_A09G1550	ARE	AAACCA	646	6	+	Zea mays	cis-acting regulatory element essential for the anaerobic induction
GbM_A09G1550	GT1-motif	GGTTAA	1544	6	-	Arabidopsis thaliana	light responsive element
GbM_A09G1550	GT1-motif	GGTTAA	1843	6	+	Arabidopsis thaliana	light responsive element
GbM_A09G1550	CGTCA-motif	CGTCA	812	5	-	Hordeum vulgare	cis-acting regulatory element involved in the MeJA-responsiveness
GbM_A09G1550	TCA-element	TCAGAAGAGG	753	9	+	Brassica oleracea	cis-acting element involved in salicylic acid responsiveness
GbM_A09G1773	LS7	CAGATTTATTTTTA	1227	13	-	Zea mays	part of a light responsive element
GbM_A09G1773	CGTCA-motif	CGTCA	1822	5	+	Hordeum vulgare	cis-acting regulatory element involved in the MeJA-responsiveness
GbM_A09G1773	GT1-motif	GGTTAA	1137	6	-	Arabidopsis thaliana	light responsive element
GbM_A09G1773	ARE	AAACCA	134	6	-	Zea mays	cis-acting regulatory element essential for the anaerobic induction
GbM_A09G1773	ABRE	ACGTG	781	5	+	Arabidopsis thaliana	cis-acting element involved in the abscisic acid responsiveness
GbM_A09G1773	Box 4	ATTAAT	1232	6	-	Petroselinum crispum	part of a conserved DNA module involved in light responsiveness
GbM_A09G1773	Gap-box	CAAATGAA(A/G)A	676	9	-	Arabidopsis thaliana	part of a light responsive element
GbM_A09G1773	ATCT-motif	AATCTAATCC	1502	9	-	Pisum sativum	part of a conserved DNA module involved in light responsiveness
GbM_A09G1773	GCN4_motif	TGAGTCA	1443	7	-	Oryza sativa	cis-regulatory element involved in endosperm expression
GbM_A09G1773	TCT-motif	TCTTAC	153	6	-	Arabidopsis thaliana	part of a light responsive element
GbM_A09G1773	TCT-motif	TCTTAC	777	6	+	Arabidopsis thaliana	part of a light responsive element
GbM_A09G1773	TCT-motif	TCTTAC	1021	6	+	Arabidopsis thaliana	part of a light responsive element
GbM_A09G1773	TCT-motif	TCTTAC	1753	6	+	Arabidopsis thaliana	part of a light responsive element
GbM_A09G1773	G-box	TACGTG	780	6	+	Arabidopsis thaliana	cis-acting regulatory element involved in light responsiveness
GbM_A09G1773	TGA-element	AACGAC	405	6	-	Brassica oleracea	auxin-responsive element
GbM_A09G1773	TGACG-motif	TGACG	1822	5	-	Hordeum vulgare	cis-acting regulatory element involved in the MeJA-responsiveness
GbM_A09G1773	CAT-box	GCCACT	254	6	+	Arabidopsis thaliana	cis-acting regulatory element related to meristem expression
GbM_A09G1773	CAT-box	GCCACT	285	6	+	Arabidopsis thaliana	cis-acting regulatory element related to meristem expression
GbM_A09G1773	CAT-box	GCCACT	1658	6	+	Arabidopsis thaliana	cis-acting regulatory element related to meristem expression
GbM_A09G1773	GA-motif	ATAGATAA	1880	8	-	Arabidopsis thaliana	part of a light responsive element
GbM_A09G1773	TC-rich repeats	GTTTTCTTAC	1017	9	+	Nicotiana tabacum	cis-acting element involved in defense and stress responsiveness
GbM_A09G2501	I-box	AAGATAAGGCT	18	10	-	Gossypium hirsutum	part of a light responsive element
GbM_A09G2501	TGACG-motif	TGACG	36	5	+	Hordeum vulgare	cis-acting regulatory element involved in the MeJA-responsiveness
GbM_A09G2501	GA-motif	ATAGATAA	543	8	-	Arabidopsis thaliana	part of a light responsive element
GbM_A09G2501	TCT-motif	TCTTAC	1157	6	-	Arabidopsis thaliana	part of a light responsive element
GbM_A09G2501	G-box	CACGTG	443	6	+	Arabidopsis thaliana	cis-acting regulatory element involved in light responsiveness
GbM_A09G2501	MBS	CAACTG	1895	6	-	Arabidopsis thaliana	MYB binding site involved in drought-inducibility
GbM_A09G2501	ABRE	CACGTG	443	6	+	Arabidopsis thaliana	cis-acting element involved in the abscisic acid responsiveness
GbM_A09G2501	ABRE	ACGTG	444	5	+	Arabidopsis thaliana	cis-acting element involved in the abscisic acid responsiveness
GbM_A09G2501	G-Box	CACGTG	443	6	+	Pisum sativum	cis-acting regulatory element involved in light responsiveness
GbM_A09G2501	Box 4	ATTAAT	43	6	+	Petroselinum crispum	part of a conserved DNA module involved in light responsiveness
GbM_A09G2501	Box 4	ATTAAT	353	6	+	Petroselinum crispum	part of a conserved DNA module involved in light responsiveness
GbM_A09G2501	Box 4	ATTAAT	457	6	+	Petroselinum crispum	part of a conserved DNA module involved in light responsiveness
GbM_A09G2501	Box 4	ATTAAT	537	6	+	Petroselinum crispum	part of a conserved DNA module involved in light responsiveness
GbM_A09G2501	Box 4	ATTAAT	687	6	+	Petroselinum crispum	part of a conserved DNA module involved in light responsiveness
GbM_A09G2501	Box 4	ATTAAT	958	6	+	Petroselinum crispum	part of a conserved DNA module involved in light responsiveness
GbM_A09G2501	Box 4	ATTAAT	1045	6	-	Petroselinum crispum	part of a conserved DNA module involved in light responsiveness
GbM_A09G2501	Box 4	ATTAAT	1097	6	-	Petroselinum crispum	part of a conserved DNA module involved in light responsiveness
GbM_A09G2501	Box 4	ATTAAT	1338	6	-	Petroselinum crispum	part of a conserved DNA module involved in light responsiveness
GbM_A09G2501	circadian	CAAAGATATC	184	9	-	Lycopersicon esculentum	cis-acting regulatory element involved in circadian control
GbM_A09G2501	CGTCA-motif	CGTCA	36	5	-	Hordeum vulgare	cis-acting regulatory element involved in the MeJA-responsiveness
GbM_A09G2501	GT1-motif	GGTTAA	1332	6	+	Arabidopsis thaliana	light responsive element
GbM_A11G0034	TCA-element	CCATCTTTTT	575	9	+	Nicotiana tabacum	cis-acting element involved in salicylic acid responsiveness
GbM_A11G0034	TATC-box	TATCCCA	1857	7	+	Oryza sativa	cis-acting element involved in gibberellin-responsiveness
GbM_A11G0034	CGTCA-motif	CGTCA	244	5	+	Hordeum vulgare	cis-acting regulatory element involved in the MeJA-responsiveness
GbM_A11G0034	GT1-motif	GGTTAA	353	6	+	Arabidopsis thaliana	light responsive element
GbM_A11G0034	GT1-motif	GGTTAAT	423	7	-	Avena sativa	light responsive element
GbM_A11G0034	GT1-motif	GGTTAA	424	6	-	Arabidopsis thaliana	light responsive element
GbM_A11G0034	ARE	AAACCA	1205	6	+	Zea mays	cis-acting regulatory element essential for the anaerobic induction
GbM_A11G0034	ARE	AAACCA	1726	6	-	Zea mays	cis-acting regulatory element essential for the anaerobic induction
GbM_A11G0034	ARE	AAACCA	1763	6	-	Zea mays	cis-acting regulatory element essential for the anaerobic induction
GbM_A11G0034	G-Box	CACGTG	904	6	+	Pisum sativum	cis-acting regulatory element involved in light responsiveness
GbM_A11G0034	G-Box	CACGTG	927	6	+	Pisum sativum	cis-acting regulatory element involved in light responsiveness
GbM_A11G0034	G-Box	CACGTG	1022	6	-	Pisum sativum	cis-acting regulatory element involved in light responsiveness
GbM_A11G0034	A-box	CCGTCC	1091	6	-	Petroselinum crispum	cis-acting regulatory element
GbM_A11G0034	circadian	CAAAGATATC	995	9	-	Lycopersicon esculentum	cis-acting regulatory element involved in circadian control
GbM_A11G0034	3-AF1 binding site	TAAGAGAGGAA	507	10	-	Solanum tuberosum	light responsive element
GbM_A11G0034	G-box	TACGTG	201	6	-	Arabidopsis thaliana	cis-acting regulatory element involved in light responsiveness
GbM_A11G0034	G-box	CACGTG	904	6	+	Arabidopsis thaliana	cis-acting regulatory element involved in light responsiveness
GbM_A11G0034	G-box	CACGTG	927	6	+	Arabidopsis thaliana	cis-acting regulatory element involved in light responsiveness
GbM_A11G0034	G-box	ACACGTG(G/t)CACC	1017	11.5	-	Lycopersicon esculentum	cis-acting regulatory element involved in light responsiveness
GbM_A11G0034	G-box	ACACGTGT	1021	8	-	Brassica napus	cis-acting regulatory element involved in light responsiveness
GbM_A11G0034	G-box	CACGTG	1022	6	-	Arabidopsis thaliana	cis-acting regulatory element involved in light responsiveness
GbM_A11G0034	GATA-motif	GATAGGA	1777	7	+	Arabidopsis thaliana	part of a light responsive element
GbM_A11G0034	I-box	TAGATAACC	666	9	-	Pisum sativum	part of a light responsive element
GbM_A11G0034	ABRE	ACGTG	201	5	-	Arabidopsis thaliana	cis-acting element involved in the abscisic acid responsiveness
GbM_A11G0034	ABRE	CGCACGTGTC	902	9	+	Hordeum vulgare	cis-acting element involved in the abscisic acid responsiveness
GbM_A11G0034	ABRE	CACGTG	904	6	+	Arabidopsis thaliana	cis-acting element involved in the abscisic acid responsiveness
GbM_A11G0034	ABRE	ACGTG	905	5	+	Arabidopsis thaliana	cis-acting element involved in the abscisic acid responsiveness
GbM_A11G0034	ABRE	GACACGTGGC	925	9	+	Triticum aestivum	cis-acting element involved in the abscisic acid responsiveness
GbM_A11G0034	ABRE	CACGTG	927	6	+	Arabidopsis thaliana	cis-acting element involved in the abscisic acid responsiveness
GbM_A11G0034	ABRE	ACGTG	928	5	+	Arabidopsis thaliana	cis-acting element involved in the abscisic acid responsiveness
GbM_A11G0034	ABRE	CACGTG	1022	6	-	Arabidopsis thaliana	cis-acting element involved in the abscisic acid responsiveness
GbM_A11G0034	ABRE	ACGTG	1023	5	+	Arabidopsis thaliana	cis-acting element involved in the abscisic acid responsiveness
GbM_A11G0034	Box 4	ATTAAT	681	6	+	Petroselinum crispum	part of a conserved DNA module involved in light responsiveness
GbM_A11G0034	Box 4	ATTAAT	1099	6	-	Petroselinum crispum	part of a conserved DNA module involved in light responsiveness
GbM_A11G0034	Box 4	ATTAAT	1119	6	-	Petroselinum crispum	part of a conserved DNA module involved in light responsiveness
GbM_A11G0034	TCT-motif	TCTTAC	960	6	-	Arabidopsis thaliana	part of a light responsive element
GbM_A11G0034	AE-box	AGAAACAA	330	8	-	Arabidopsis thaliana	part of a module for light response
GbM_A11G0034	AE-box	AGAAACAA	868	8	+	Arabidopsis thaliana	part of a module for light response
GbM_A11G0034	TGA-element	AACGAC	58	6	+	Brassica oleracea	auxin-responsive element
GbM_A11G0034	GC-motif	CCCCCG	136	6	+	Zea mays	enhancer-like element involved in anoxic specific inducibility
GbM_A11G0034	GC-motif	CCCCCG	649	6	+	Zea mays	enhancer-like element involved in anoxic specific inducibility
GbM_A11G0034	P-box	CCTTTTG	1157	7	-	Oryza sativa	gibberellin-responsive element
GbM_A11G0034	TGACG-motif	TGACG	244	5	-	Hordeum vulgare	cis-acting regulatory element involved in the MeJA-responsiveness
GbM_A11G0034	CAT-box	GCCACT	229	6	+	Arabidopsis thaliana	cis-acting regulatory element related to meristem expression
GbM_A11G1643	MRE	AACCTAA	128	7	+	Petroselinum crispum	MYB binding site involved in light responsiveness
GbM_A11G1643	ARE	AAACCA	1194	6	-	Zea mays	cis-acting regulatory element essential for the anaerobic induction
GbM_A11G1643	Box 4	ATTAAT	571	6	+	Petroselinum crispum	part of a conserved DNA module involved in light responsiveness
GbM_A11G1643	Box 4	ATTAAT	1202	6	-	Petroselinum crispum	part of a conserved DNA module involved in light responsiveness
GbM_A11G1643	Box 4	ATTAAT	1389	6	-	Petroselinum crispum	part of a conserved DNA module involved in light responsiveness
GbM_A11G1643	Box 4	ATTAAT	1575	6	-	Petroselinum crispum	part of a conserved DNA module involved in light responsiveness
GbM_A11G1643	Box 4	ATTAAT	1860	6	-	Petroselinum crispum	part of a conserved DNA module involved in light responsiveness
GbM_A11G1643	Box 4	ATTAAT	1887	6	-	Petroselinum crispum	part of a conserved DNA module involved in light responsiveness
GbM_A11G1643	TCA-element	CCATCTTTTT	304	9	-	Nicotiana tabacum	cis-acting element involved in salicylic acid responsiveness
GbM_A11G1643	CGTCA-motif	CGTCA	1952	5	+	Hordeum vulgare	cis-acting regulatory element involved in the MeJA-responsiveness
GbM_A11G1643	GT1-motif	GGTTAAT	210	7	-	Avena sativa	light responsive element
GbM_A11G1643	GT1-motif	GGTTAA	211	6	-	Arabidopsis thaliana	light responsive element
GbM_A11G1643	GT1-motif	GGTTAA	704	6	+	Arabidopsis thaliana	light responsive element
GbM_A11G1643	GT1-motif	GGTTAA	844	6	-	Arabidopsis thaliana	light responsive element
GbM_A11G1643	TGACG-motif	TGACG	1952	5	-	Hordeum vulgare	cis-acting regulatory element involved in the MeJA-responsiveness
GbM_A11G1643	chs-CMA1a	TTACTTAA	905	8	+	Daucus carota	part of a light responsive element
GbM_A11G1643	TC-rich repeats	GTTTTCTTAC	394	9	+	Nicotiana tabacum	cis-acting element involved in defense and stress responsiveness
GbM_A11G1643	TC-rich repeats	GTTTTCTTAC	1556	9	+	Nicotiana tabacum	cis-acting element involved in defense and stress responsiveness
GbM_A11G1643	TCT-motif	TCTTAC	398	6	+	Arabidopsis thaliana	part of a light responsive element
GbM_A12G1465	TGA-element	AACGAC	1861	6	+	Brassica oleracea	auxin-responsive element
GbM_A12G1465	MBS	CAACTG	1592	6	+	Arabidopsis thaliana	MYB binding site involved in drought-inducibility
GbM_A12G1465	GATA-motif	AAGATAAGATT	101	10	-	Arabidopsis thaliana	part of a light responsive element
GbM_A12G1465	G-box	CACGTC	1329	6	+	Zea mays	cis-acting regulatory element involved in light responsiveness
GbM_A12G1465	G-box	CACGTC	1871	6	-	Zea mays	cis-acting regulatory element involved in light responsiveness
GbM_A12G1465	TGACG-motif	TGACG	1331	5	-	Hordeum vulgare	cis-acting regulatory element involved in the MeJA-responsiveness
GbM_A12G1465	TGACG-motif	TGACG	1870	5	+	Hordeum vulgare	cis-acting regulatory element involved in the MeJA-responsiveness
GbM_A12G1465	I-box	atGATAAGGTC	786	10	+	Helianthus annuus	part of a light responsive element
GbM_A12G1465	I-box	GTATAAGGCC	1814	9	+	Larix laricina	part of a light responsive element
GbM_A12G1465	GT1-motif	GGTTAA	1482	6	+	Arabidopsis thaliana	light responsive element
GbM_A12G1465	CGTCA-motif	CGTCA	1331	5	+	Hordeum vulgare	cis-acting regulatory element involved in the MeJA-responsiveness
GbM_A12G1465	CGTCA-motif	CGTCA	1870	5	-	Hordeum vulgare	cis-acting regulatory element involved in the MeJA-responsiveness
GbM_A12G1465	MBSI	TTTTTACGGTTA	1475	11	+	Petunia hybrida	MYB binding site involved in flavonoid biosynthetic genes regulation
GbM_A12G1465	TCA-element	TCAGAAGAGG	1914	9	-	Brassica oleracea	cis-acting element involved in salicylic acid responsiveness
GbM_A12G1465	O2-site	GTTGACGTGA	1328	9	-	Zea mays	cis-acting regulatory element involved in zein metabolism regulation
GbM_A12G1465	Box 4	ATTAAT	227	6	+	Petroselinum crispum	part of a conserved DNA module involved in light responsiveness
GbM_A12G1465	Box 4	ATTAAT	357	6	+	Petroselinum crispum	part of a conserved DNA module involved in light responsiveness
GbM_A12G1465	Box 4	ATTAAT	1350	6	-	Petroselinum crispum	part of a conserved DNA module involved in light responsiveness
GbM_A12G1465	Box 4	ATTAAT	1389	6	-	Petroselinum crispum	part of a conserved DNA module involved in light responsiveness
GbM_A12G1465	Box 4	ATTAAT	1465	6	-	Petroselinum crispum	part of a conserved DNA module involved in light responsiveness
GbM_A12G1465	CCAAT-box	CAACGG	1955	6	+	Hordeum vulgare	MYBHv1 binding site
GbM_A12G1465	ABRE	ACGTG	1329	5	-	Arabidopsis thaliana	cis-acting element involved in the abscisic acid responsiveness
GbM_A12G1465	ABRE	ACGTG	1872	5	+	Arabidopsis thaliana	cis-acting element involved in the abscisic acid responsiveness
GbM_A12G1975	HD-Zip 1	CAAT(A/T)ATTG	643	8.5	+	Arabidopsis thaliana	element involved in differentiation of the palisade mesophyll cells
GbM_A12G1975	TCA-element	CCATCTTTTT	321	9	+	Nicotiana tabacum	cis-acting element involved in salicylic acid responsiveness
GbM_A12G1975	TCA-element	CCATCTTTTT	1047	9	+	Nicotiana tabacum	cis-acting element involved in salicylic acid responsiveness
GbM_A12G1975	MBSI	TTTTTACGGTTA	815	11	-	Petunia hybrida	MYB binding site involved in flavonoid biosynthetic genes regulation
GbM_A12G1975	GT1-motif	GGTTAA	262	6	+	Arabidopsis thaliana	light responsive element
GbM_A12G1975	ARE	AAACCA	367	6	-	Zea mays	cis-acting regulatory element essential for the anaerobic induction
GbM_A12G1975	ABRE	ACGTG	344	5	+	Arabidopsis thaliana	cis-acting element involved in the abscisic acid responsiveness
GbM_A12G1975	MRE	AACCTAA	521	7	+	Petroselinum crispum	MYB binding site involved in light responsiveness
GbM_A12G1975	G-Box	CACGTT	343	6	-	Pisum sativum	cis-acting regulatory element involved in light responsiveness
GbM_A12G1975	Box 4	ATTAAT	245	6	+	Petroselinum crispum	part of a conserved DNA module involved in light responsiveness
GbM_A12G1975	Box 4	ATTAAT	612	6	+	Petroselinum crispum	part of a conserved DNA module involved in light responsiveness
GbM_A12G1975	O2-site	GATGATGTGG	1677	9	+	Zea mays	cis-acting regulatory element involved in zein metabolism regulation
GbM_A12G1975	GCN4_motif	TGAGTCA	1404	7	-	Oryza sativa	cis-regulatory element involved in endosperm expression
GbM_A12G1975	G-box	CAGACGTGGCA	1000	10	-	Nicotiana plumbaginifolia	cis-acting regulatory element involved in light responsiveness
GbM_A12G1975	GATA-motif	AAGGATAAGG	892	9	-	Solanum tuberosum	part of a light responsive element
GbM_A12G1975	AT-rich element	ATAGAAATCAA	616	10	+	Glycine max	binding site of AT-rich DNA binding protein (ATBP-1)
GbM_A12G1975	AT-rich element	ATAGAAATCAA	795	10	+	Glycine max	binding site of AT-rich DNA binding protein (ATBP-1)
GbM_A12G1975	TCCC-motif	TCTCCCT	414	7	+	Spinacia oleracea	part of a light responsive element
GbM_A12G1975	TCCC-motif	TCTCCCT	1306	7	+	Spinacia oleracea	part of a light responsive element
GbM_A12G3208	GT1-motif	GGTTAA	1945	6	-	Arabidopsis thaliana	light responsive element
GbM_A12G3208	CGTCA-motif	CGTCA	1829	5	+	Hordeum vulgare	cis-acting regulatory element involved in the MeJA-responsiveness
GbM_A12G3208	LTR	CCGAAA	1244	6	-	Hordeum vulgare	cis-acting element involved in low-temperature responsiveness
GbM_A12G3208	O2-site	GATGA(C/T)(A/G)TG(A/G)	834	8	+	Zea mays	cis-acting regulatory element involved in zein metabolism regulation
GbM_A12G3208	GCN4_motif	TGAGTCA	1924	7	-	Oryza sativa	cis-regulatory element involved in endosperm expression
GbM_A12G3208	Gap-box	CAAATGAA(A/G)A	402	9	-	Arabidopsis thaliana	part of a light responsive element
GbM_A12G3208	Box 4	ATTAAT	1289	6	-	Petroselinum crispum	part of a conserved DNA module involved in light responsiveness
GbM_A12G3208	Box 4	ATTAAT	1442	6	-	Petroselinum crispum	part of a conserved DNA module involved in light responsiveness
GbM_A12G3208	Box 4	ATTAAT	1574	6	-	Petroselinum crispum	part of a conserved DNA module involved in light responsiveness
GbM_A12G3208	Box 4	ATTAAT	1662	6	-	Petroselinum crispum	part of a conserved DNA module involved in light responsiveness
GbM_A12G3208	Box 4	ATTAAT	1787	6	-	Petroselinum crispum	part of a conserved DNA module involved in light responsiveness
GbM_A12G3208	Box 4	ATTAAT	1939	6	-	Petroselinum crispum	part of a conserved DNA module involved in light responsiveness
GbM_A12G3208	ARE	AAACCA	297	6	+	Zea mays	cis-acting regulatory element essential for the anaerobic induction
GbM_A12G3208	ARE	AAACCA	561	6	+	Zea mays	cis-acting regulatory element essential for the anaerobic induction
GbM_A12G3208	ARE	AAACCA	570	6	+	Zea mays	cis-acting regulatory element essential for the anaerobic induction
GbM_A12G3208	ARE	AAACCA	593	6	+	Zea mays	cis-acting regulatory element essential for the anaerobic induction
GbM_A12G3208	ARE	AAACCA	629	6	-	Zea mays	cis-acting regulatory element essential for the anaerobic induction
GbM_A12G3208	ARE	AAACCA	792	6	-	Zea mays	cis-acting regulatory element essential for the anaerobic induction
GbM_A12G3208	ARE	AAACCA	1127	6	-	Zea mays	cis-acting regulatory element essential for the anaerobic induction
GbM_A12G3208	AuxRR-core	GGTCCAT	319	7	-	Nicotiana tabacum	cis-acting regulatory element involved in auxin responsiveness
GbM_A12G3208	TGA-element	AACGAC	362	6	+	Brassica oleracea	auxin-responsive element
GbM_A12G3208	TGACG-motif	TGACG	1829	5	-	Hordeum vulgare	cis-acting regulatory element involved in the MeJA-responsiveness
GbM_A12G3208	chs-CMA1a	TTACTTAA	1810	8	+	Daucus carota	part of a light responsive element
GbM_A13G0142	TCT-motif	TCTTAC	1069	6	+	Arabidopsis thaliana	part of a light responsive element
GbM_A13G0142	G-box	CACGTC	670	6	-	Zea mays	cis-acting regulatory element involved in light responsiveness
GbM_A13G0142	G-box	TACGTG	1362	6	-	Arabidopsis thaliana	cis-acting regulatory element involved in light responsiveness
GbM_A13G0142	G-box	CACGTG	1561	6	-	Arabidopsis thaliana	cis-acting regulatory element involved in light responsiveness
GbM_A13G0142	TGACG-motif	TGACG	669	5	+	Hordeum vulgare	cis-acting regulatory element involved in the MeJA-responsiveness
GbM_A13G0142	GT1-motif	GGTTAA	1717	6	-	Arabidopsis thaliana	light responsive element
GbM_A13G0142	CGTCA-motif	CGTCA	669	5	-	Hordeum vulgare	cis-acting regulatory element involved in the MeJA-responsiveness
GbM_A13G0142	Box 4	ATTAAT	7	6	+	Petroselinum crispum	part of a conserved DNA module involved in light responsiveness
GbM_A13G0142	Box 4	ATTAAT	1477	6	-	Petroselinum crispum	part of a conserved DNA module involved in light responsiveness
GbM_A13G0142	Box 4	ATTAAT	1708	6	-	Petroselinum crispum	part of a conserved DNA module involved in light responsiveness
GbM_A13G0142	G-Box	CACGTG	1561	6	-	Pisum sativum	cis-acting regulatory element involved in light responsiveness
GbM_A13G0142	MRE	AACCTAA	516	7	+	Petroselinum crispum	MYB binding site involved in light responsiveness
GbM_A13G0142	ARE	AAACCA	1161	6	+	Zea mays	cis-acting regulatory element essential for the anaerobic induction
GbM_A13G0142	ABRE	ACGTG	671	5	+	Arabidopsis thaliana	cis-acting element involved in the abscisic acid responsiveness
GbM_A13G0142	ABRE	ACGTG	1362	5	-	Arabidopsis thaliana	cis-acting element involved in the abscisic acid responsiveness
GbM_A13G0142	ABRE	CACGTG	1561	6	-	Arabidopsis thaliana	cis-acting element involved in the abscisic acid responsiveness
GbM_A13G0142	ABRE	ACGTG	1562	5	+	Arabidopsis thaliana	cis-acting element involved in the abscisic acid responsiveness
GbM_A13G0142	O2-site	GATGA(C/T)(A/G)TG(A/G)	667	8	+	Zea mays	cis-acting regulatory element involved in zein metabolism regulation
GbM_A13G0144	TCT-motif	TCTTAC	1538	6	+	Arabidopsis thaliana	part of a light responsive element
GbM_A13G0144	TCT-motif	TCTTAC	1647	6	-	Arabidopsis thaliana	part of a light responsive element
GbM_A13G0144	Box III	atCATTTTCACt	1148	11	+	Pisum sativum	protein binding site
GbM_A13G0144	G-box	TACGTG	48	6	+	Arabidopsis thaliana	cis-acting regulatory element involved in light responsiveness
GbM_A13G0144	G-box	TAACACGTAG	171	9	-	Brassica oleracea	cis-acting regulatory element involved in light responsiveness
GbM_A13G0144	G-box	TACGTG	172	6	+	Arabidopsis thaliana	cis-acting regulatory element involved in light responsiveness
GbM_A13G0144	G-box	CACGTC	614	6	+	Zea mays	cis-acting regulatory element involved in light responsiveness
GbM_A13G0144	P-box	CCTTTTG	1884	7	+	Oryza sativa	gibberellin-responsive element
GbM_A13G0144	SARE	TTCGACCATCTT	1632	11	-	Nicotiana tabacum	cis-acting element involved in salicylic acid responsiveness
GbM_A13G0144	TGACG-motif	TGACG	339	5	-	Hordeum vulgare	cis-acting regulatory element involved in the MeJA-responsiveness
GbM_A13G0144	TGACG-motif	TGACG	1066	5	+	Hordeum vulgare	cis-acting regulatory element involved in the MeJA-responsiveness
GbM_A13G0144	AT-rich element	ATAGAAATCAA	1238	10	-	Glycine max	binding site of AT-rich DNA binding protein (ATBP-1)
GbM_A13G0144	TCA-element	CCATCTTTTT	487	9	-	Nicotiana tabacum	cis-acting element involved in salicylic acid responsiveness
GbM_A13G0144	TCA-element	CCATCTTTTT	543	9	+	Nicotiana tabacum	cis-acting element involved in salicylic acid responsiveness
GbM_A13G0144	TATC-box	TATCCCA	1810	7	+	Oryza sativa	cis-acting element involved in gibberellin-responsiveness
GbM_A13G0144	CGTCA-motif	CGTCA	339	5	+	Hordeum vulgare	cis-acting regulatory element involved in the MeJA-responsiveness
GbM_A13G0144	CGTCA-motif	CGTCA	1066	5	-	Hordeum vulgare	cis-acting regulatory element involved in the MeJA-responsiveness
GbM_A13G0144	GT1-motif	GGTTAA	1880	6	-	Arabidopsis thaliana	light responsive element
GbM_A13G0144	ABRE	ACGTG	49	5	+	Arabidopsis thaliana	cis-acting element involved in the abscisic acid responsiveness
GbM_A13G0144	ABRE	ACGTG	173	5	+	Arabidopsis thaliana	cis-acting element involved in the abscisic acid responsiveness
GbM_A13G0144	ABRE	ACGTG	614	5	-	Arabidopsis thaliana	cis-acting element involved in the abscisic acid responsiveness
GbM_A13G0144	ARE	AAACCA	1277	6	+	Zea mays	cis-acting regulatory element essential for the anaerobic induction
GbM_A13G0144	Box 4	ATTAAT	312	6	+	Petroselinum crispum	part of a conserved DNA module involved in light responsiveness
GbM_A13G0144	Box 4	ATTAAT	656	6	+	Petroselinum crispum	part of a conserved DNA module involved in light responsiveness
GbM_A13G0144	Box 4	ATTAAT	726	6	+	Petroselinum crispum	part of a conserved DNA module involved in light responsiveness
GbM_A13G0144	Box 4	ATTAAT	830	6	+	Petroselinum crispum	part of a conserved DNA module involved in light responsiveness
GbM_A13G0144	Box 4	ATTAAT	1015	6	-	Petroselinum crispum	part of a conserved DNA module involved in light responsiveness
GbM_A13G0144	Box 4	ATTAAT	1357	6	-	Petroselinum crispum	part of a conserved DNA module involved in light responsiveness
GbM_A13G0144	Box 4	ATTAAT	1697	6	-	Petroselinum crispum	part of a conserved DNA module involved in light responsiveness
GbM_A13G0144	Box 4	ATTAAT	1843	6	-	Petroselinum crispum	part of a conserved DNA module involved in light responsiveness
GbM_A13G0144	ACE	CTAACGTATT	1935	9	-	Petroselinum crispum	cis-acting element involved in light responsiveness
GbM_A13G0144	LTR	CCGAAA	909	6	+	Hordeum vulgare	cis-acting element involved in low-temperature responsiveness
GbM_A13G0329	AuxRR-core	GGTCCAT	1322	7	+	Nicotiana tabacum	cis-acting regulatory element involved in auxin responsiveness
GbM_A13G0329	AE-box	AGAAACTT	1269	8	-	Arabidopsis thaliana	part of a module for light response
GbM_A13G0329	TCT-motif	TCTTAC	71	6	-	Arabidopsis thaliana	part of a light responsive element
GbM_A13G0329	TCT-motif	TCTTAC	328	6	-	Arabidopsis thaliana	part of a light responsive element
GbM_A13G0329	GA-motif	ATAGATAA	724	8	-	Arabidopsis thaliana	part of a light responsive element
GbM_A13G0329	TGACG-motif	TGACG	27	5	-	Hordeum vulgare	cis-acting regulatory element involved in the MeJA-responsiveness
GbM_A13G0329	TGACG-motif	TGACG	1019	5	+	Hordeum vulgare	cis-acting regulatory element involved in the MeJA-responsiveness
GbM_A13G0329	I-box	AAGATAAGGCT	741	10	-	Gossypium hirsutum	part of a light responsive element
GbM_A13G0329	CGTCA-motif	CGTCA	27	5	+	Hordeum vulgare	cis-acting regulatory element involved in the MeJA-responsiveness
GbM_A13G0329	CGTCA-motif	CGTCA	1019	5	-	Hordeum vulgare	cis-acting regulatory element involved in the MeJA-responsiveness
GbM_A13G0329	GARE-motif	TCTGTTG	1126	7	-	Brassica oleracea	gibberellin-responsive element
GbM_A13G0329	TCA-element	TCAGAAGAGG	809	9	-	Brassica oleracea	cis-acting element involved in salicylic acid responsiveness
GbM_A13G0329	O2-site	GTTGACGTGA	639	9	-	Zea mays	cis-acting regulatory element involved in zein metabolism regulation
GbM_A13G0329	O2-site	GATGA(C/T)(A/G)TG(A/G)	1891	8	+	Zea mays	cis-acting regulatory element involved in zein metabolism regulation
GbM_A13G0329	LTR	CCGAAA	1086	6	+	Hordeum vulgare	cis-acting element involved in low-temperature responsiveness
GbM_A13G0329	TGA-box	TGACGTAA	1019	8	+	Glycine max	part of an auxin-responsive element
GbM_A13G0329	Box 4	ATTAAT	1713	6	-	Petroselinum crispum	part of a conserved DNA module involved in light responsiveness
GbM_A13G0329	Box 4	ATTAAT	1834	6	-	Petroselinum crispum	part of a conserved DNA module involved in light responsiveness
GbM_A13G0329	G-Box	CACGTT	1685	6	-	Pisum sativum	cis-acting regulatory element involved in light responsiveness
GbM_A13G0329	MRE	AACCTAA	1430	7	-	Petroselinum crispum	MYB binding site involved in light responsiveness
GbM_A13G0329	MRE	AACCTAA	1650	7	-	Petroselinum crispum	MYB binding site involved in light responsiveness
GbM_A13G0329	ARE	AAACCA	39	6	+	Zea mays	cis-acting regulatory element essential for the anaerobic induction
GbM_A13G0329	ARE	AAACCA	1005	6	+	Zea mays	cis-acting regulatory element essential for the anaerobic induction
GbM_A13G0329	ARE	AAACCA	1619	6	-	Zea mays	cis-acting regulatory element essential for the anaerobic induction
GbM_A13G0329	ABRE	ACGTG	1686	5	+	Arabidopsis thaliana	cis-acting element involved in the abscisic acid responsiveness
GbM_A13G0985	TCA-element	CCATCTTTTT	624	9	-	Nicotiana tabacum	cis-acting element involved in salicylic acid responsiveness
GbM_A13G0985	CGTCA-motif	CGTCA	111	5	-	Hordeum vulgare	cis-acting regulatory element involved in the MeJA-responsiveness
GbM_A13G0985	GT1-motif	GGTTAA	762	6	-	Arabidopsis thaliana	light responsive element
GbM_A13G0985	GT1-motif	GGTTAA	905	6	-	Arabidopsis thaliana	light responsive element
GbM_A13G0985	GT1-motif	GGTTAA	968	6	-	Arabidopsis thaliana	light responsive element
GbM_A13G0985	GT1-motif	GGTTAA	1743	6	-	Arabidopsis thaliana	light responsive element
GbM_A13G0985	G-Box	CACGTG	1762	6	-	Pisum sativum	cis-acting regulatory element involved in light responsiveness
GbM_A13G0985	MRE	AACCTAA	907	7	+	Petroselinum crispum	MYB binding site involved in light responsiveness
GbM_A13G0985	MRE	AACCTAA	970	7	+	Petroselinum crispum	MYB binding site involved in light responsiveness
GbM_A13G0985	ARE	AAACCA	385	6	-	Zea mays	cis-acting regulatory element essential for the anaerobic induction
GbM_A13G0985	ARE	AAACCA	1255	6	-	Zea mays	cis-acting regulatory element essential for the anaerobic induction
GbM_A13G0985	ARE	AAACCA	1882	6	+	Zea mays	cis-acting regulatory element essential for the anaerobic induction
GbM_A13G0985	ABRE	ACGTG	113	5	+	Arabidopsis thaliana	cis-acting element involved in the abscisic acid responsiveness
GbM_A13G0985	ABRE	CGCACGTGTC	147	9	-	Hordeum vulgare	cis-acting element involved in the abscisic acid responsiveness
GbM_A13G0985	ABRE	CACGTG	1762	6	-	Arabidopsis thaliana	cis-acting element involved in the abscisic acid responsiveness
GbM_A13G0985	ABRE	ACGTG	1763	5	+	Arabidopsis thaliana	cis-acting element involved in the abscisic acid responsiveness
GbM_A13G0985	Box 4	ATTAAT	1197	6	-	Petroselinum crispum	part of a conserved DNA module involved in light responsiveness
GbM_A13G0985	A-box	CCGTCC	527	6	+	Petroselinum crispum	cis-acting regulatory element
GbM_A13G0985	O2-site	GATGACATGG	473	9	+	Zea mays	cis-acting regulatory element involved in zein metabolism regulation
GbM_A13G0985	TCT-motif	TCTTAC	1486	6	+	Arabidopsis thaliana	part of a light responsive element
GbM_A13G0985	Box III	atCATTTTCACt	1829	11	-	Pisum sativum	protein binding site
GbM_A13G0985	G-box	CACGTC	112	6	-	Zea mays	cis-acting regulatory element involved in light responsiveness
GbM_A13G0985	G-box	CACGTG	1762	6	-	Arabidopsis thaliana	cis-acting regulatory element involved in light responsiveness
GbM_A13G0985	G-box	TAACACGTAG	1947	9	+	Brassica oleracea	cis-acting regulatory element involved in light responsiveness
GbM_A13G0985	MBS	CAACTG	1086	6	+	Arabidopsis thaliana	MYB binding site involved in drought-inducibility
GbM_A13G0985	GATA-motif	GATAGGG	536	7	+	Pisum sativum	part of a light responsive element
GbM_A13G0985	GATA-motif	AAGATAAGATT	839	10	-	Arabidopsis thaliana	part of a light responsive element
GbM_A13G0985	TGACG-motif	TGACG	111	5	+	Hordeum vulgare	cis-acting regulatory element involved in the MeJA-responsiveness
GbM_A13G1019	CAT-box	GCCACT	952	6	+	Arabidopsis thaliana	cis-acting regulatory element related to meristem expression
GbM_A13G1019	TC-rich repeats	ATTCTCTAAC	1534	9	+	Nicotiana tabacum	cis-acting element involved in defense and stress responsiveness
GbM_A13G1019	TGACG-motif	TGACG	490	5	-	Hordeum vulgare	cis-acting regulatory element involved in the MeJA-responsiveness
GbM_A13G1019	MSA-like	TCAAACGGT	828	9	+	Catharanthus roseus	cis-acting element involved in cell cycle regulation
GbM_A13G1019	AE-box	AGAAACAA	1946	8	-	Arabidopsis thaliana	part of a module for light response
GbM_A13G1019	TCT-motif	TCTTAC	611	6	-	Arabidopsis thaliana	part of a light responsive element
GbM_A13G1019	TCT-motif	TCTTAC	692	6	+	Arabidopsis thaliana	part of a light responsive element
GbM_A13G1019	TCT-motif	TCTTAC	1037	6	-	Arabidopsis thaliana	part of a light responsive element
GbM_A13G1019	Box 4	ATTAAT	376	6	+	Petroselinum crispum	part of a conserved DNA module involved in light responsiveness
GbM_A13G1019	Box 4	ATTAAT	502	6	+	Petroselinum crispum	part of a conserved DNA module involved in light responsiveness
GbM_A13G1019	Box 4	ATTAAT	750	6	+	Petroselinum crispum	part of a conserved DNA module involved in light responsiveness
GbM_A13G1019	Box 4	ATTAAT	784	6	+	Petroselinum crispum	part of a conserved DNA module involved in light responsiveness
GbM_A13G1019	Box 4	ATTAAT	809	6	+	Petroselinum crispum	part of a conserved DNA module involved in light responsiveness
GbM_A13G1019	Box 4	ATTAAT	867	6	+	Petroselinum crispum	part of a conserved DNA module involved in light responsiveness
GbM_A13G1019	Box 4	ATTAAT	1027	6	-	Petroselinum crispum	part of a conserved DNA module involved in light responsiveness
GbM_A13G1019	CCAAT-box	CAACGG	881	6	+	Hordeum vulgare	MYBHv1 binding site
GbM_A13G1019	GT1-motif	GGTTAA	257	6	-	Arabidopsis thaliana	light responsive element
GbM_A13G1019	CGTCA-motif	CGTCA	490	5	+	Hordeum vulgare	cis-acting regulatory element involved in the MeJA-responsiveness
GbM_A13G1842	CGTCA-motif	CGTCA	1902	5	+	Hordeum vulgare	cis-acting regulatory element involved in the MeJA-responsiveness
GbM_A13G1842	HD-Zip 1	CAAT(A/T)ATTG	292	8.5	+	Arabidopsis thaliana	element involved in differentiation of the palisade mesophyll cells
GbM_A13G1842	3-AF3 binding site	CACTATCTAAC	1553	10	+	Pisum sativum	part of a conserved DNA module array (CMA3)
GbM_A13G1842	circadian	CAAAGATATC	398	9	-	Lycopersicon esculentum	cis-acting regulatory element involved in circadian control
GbM_A13G1842	GCN4_motif	TGAGTCA	152	7	+	Oryza sativa	cis-regulatory element involved in endosperm expression
GbM_A13G1842	ABRE	ACGTG	905	5	-	Arabidopsis thaliana	cis-acting element involved in the abscisic acid responsiveness
GbM_A13G1842	ARE	AAACCA	1010	6	+	Zea mays	cis-acting regulatory element essential for the anaerobic induction
GbM_A13G1842	ARE	AAACCA	1748	6	+	Zea mays	cis-acting regulatory element essential for the anaerobic induction
GbM_A13G1842	ARE	AAACCA	1933	6	+	Zea mays	cis-acting regulatory element essential for the anaerobic induction
GbM_A13G1842	Box 4	ATTAAT	993	6	+	Petroselinum crispum	part of a conserved DNA module involved in light responsiveness
GbM_A13G1842	Box 4	ATTAAT	1319	6	-	Petroselinum crispum	part of a conserved DNA module involved in light responsiveness
GbM_A13G1842	G-box	TACGTG	905	6	-	Arabidopsis thaliana	cis-acting regulatory element involved in light responsiveness
GbM_A13G1842	GATA-motif	AAGATAAGATT	957	10	+	Arabidopsis thaliana	part of a light responsive element
GbM_A13G1842	TCT-motif	TCTTAC	1110	6	+	Arabidopsis thaliana	part of a light responsive element
GbM_A13G1842	GA-motif	ATAGATAA	1402	8	-	Arabidopsis thaliana	part of a light responsive element
GbM_A13G1842	GA-motif	ATAGATAA	1632	8	+	Arabidopsis thaliana	part of a light responsive element
GbM_A13G1842	TC-rich repeats	GTTTTCTTAC	58	9	+	Nicotiana tabacum	cis-acting element involved in defense and stress responsiveness
GbM_A13G1842	TC-rich repeats	ATTCTCTAAC	1688	9	-	Nicotiana tabacum	cis-acting element involved in defense and stress responsiveness
GbM_A13G1842	CAT-box	GCCACT	1840	6	+	Arabidopsis thaliana	cis-acting regulatory element related to meristem expression
GbM_A13G1842	AT-rich element	ATAGAAATCAA	1815	10	-	Glycine max	binding site of AT-rich DNA binding protein (ATBP-1)
GbM_A13G1842	TGACG-motif	TGACG	1902	5	-	Hordeum vulgare	cis-acting regulatory element involved in the MeJA-responsiveness
GbM_A13G2633	TGACG-motif	TGACG	1121	5	-	Hordeum vulgare	cis-acting regulatory element involved in the MeJA-responsiveness
GbM_A13G2633	TCCC-motif	TCTCCCT	1381	7	+	Spinacia oleracea	part of a light responsive element
GbM_A13G2633	AT1-motif	AATTATTTTTTATT	339	13	+	Solanum tuberosum	part of a light responsive module
GbM_A13G2633	TC-rich repeats	GTTTTCTTAC	154	9	+	Nicotiana tabacum	cis-acting element involved in defense and stress responsiveness
GbM_A13G2633	TCT-motif	TCTTAC	91	6	-	Arabidopsis thaliana	part of a light responsive element
GbM_A13G2633	GATA-motif	AAGGATAAGG	1732	9	+	Solanum tuberosum	part of a light responsive element
GbM_A13G2633	MBS	CAACTG	1724	6	-	Arabidopsis thaliana	MYB binding site involved in drought-inducibility
GbM_A13G2633	TGA-element	AACGAC	1200	6	+	Brassica oleracea	auxin-responsive element
GbM_A13G2633	P-box	CCTTTTG	1359	7	-	Oryza sativa	gibberellin-responsive element
GbM_A13G2633	G-box	TACGTG	1147	6	-	Arabidopsis thaliana	cis-acting regulatory element involved in light responsiveness
GbM_A13G2633	Box 4	ATTAAT	432	6	+	Petroselinum crispum	part of a conserved DNA module involved in light responsiveness
GbM_A13G2633	Box 4	ATTAAT	620	6	+	Petroselinum crispum	part of a conserved DNA module involved in light responsiveness
GbM_A13G2633	Box 4	ATTAAT	799	6	+	Petroselinum crispum	part of a conserved DNA module involved in light responsiveness
GbM_A13G2633	Box 4	ATTAAT	906	6	+	Petroselinum crispum	part of a conserved DNA module involved in light responsiveness
GbM_A13G2633	Box 4	ATTAAT	979	6	+	Petroselinum crispum	part of a conserved DNA module involved in light responsiveness
GbM_A13G2633	Box 4	ATTAAT	1006	6	-	Petroselinum crispum	part of a conserved DNA module involved in light responsiveness
GbM_A13G2633	Box 4	ATTAAT	1578	6	-	Petroselinum crispum	part of a conserved DNA module involved in light responsiveness
GbM_A13G2633	ABRE	ACGTG	1147	5	-	Arabidopsis thaliana	cis-acting element involved in the abscisic acid responsiveness
GbM_A13G2633	LTR	CCGAAA	613	6	-	Hordeum vulgare	cis-acting element involved in low-temperature responsiveness
GbM_A13G2633	GCN4_motif	TGAGTCA	76	7	+	Oryza sativa	cis-regulatory element involved in endosperm expression
GbM_A13G2633	GCN4_motif	TGAGTCA	103	7	-	Oryza sativa	cis-regulatory element involved in endosperm expression
GbM_A13G2633	GT1-motif	GGTTAA	1460	6	+	Arabidopsis thaliana	light responsive element
GbM_A13G2633	CGTCA-motif	CGTCA	1121	5	+	Hordeum vulgare	cis-acting regulatory element involved in the MeJA-responsiveness
GbM_D01G1676	TGACG-motif	TGACG	1626	5	+	Hordeum vulgare	cis-acting regulatory element involved in the MeJA-responsiveness
GbM_D01G1676	TGACG-motif	TGACG	1912	5	-	Hordeum vulgare	cis-acting regulatory element involved in the MeJA-responsiveness
GbM_D01G1676	TC-rich repeats	ATTCTCTAAC	948	9	+	Nicotiana tabacum	cis-acting element involved in defense and stress responsiveness
GbM_D01G1676	motif I	gGTACGTGGCG	915	10	-	Oryza sativa	cis-acting regulatory element root specific
GbM_D01G1676	G-box	TACGTG	178	6	+	Arabidopsis thaliana	cis-acting regulatory element involved in light responsiveness
GbM_D01G1676	G-box	CACGTG	918	6	+	Arabidopsis thaliana	cis-acting regulatory element involved in light responsiveness
GbM_D01G1676	G-box	TACGTG	1484	6	+	Arabidopsis thaliana	cis-acting regulatory element involved in light responsiveness
GbM_D01G1676	G-box	TACGTG	1524	6	+	Arabidopsis thaliana	cis-acting regulatory element involved in light responsiveness
GbM_D01G1676	G-box	CACGTC	1606	6	+	Zea mays	cis-acting regulatory element involved in light responsiveness
GbM_D01G1676	TGA-element	AACGAC	286	6	+	Brassica oleracea	auxin-responsive element
GbM_D01G1676	MBS	CAACTG	485	6	-	Arabidopsis thaliana	MYB binding site involved in drought-inducibility
GbM_D01G1676	MBS	CAACTG	614	6	-	Arabidopsis thaliana	MYB binding site involved in drought-inducibility
GbM_D01G1676	MBS	CAACTG	1988	6	+	Arabidopsis thaliana	MYB binding site involved in drought-inducibility
GbM_D01G1676	GC-motif	CCCCCG	196	6	-	Zea mays	enhancer-like element involved in anoxic specific inducibility
GbM_D01G1676	GC-motif	CCCCCG	1507	6	-	Zea mays	enhancer-like element involved in anoxic specific inducibility
GbM_D01G1676	ABRE	ACGTG	179	5	+	Arabidopsis thaliana	cis-acting element involved in the abscisic acid responsiveness
GbM_D01G1676	ABRE	GACACGTGGC	916	9	-	Triticum aestivum	cis-acting element involved in the abscisic acid responsiveness
GbM_D01G1676	ABRE	CACGTG	918	6	+	Arabidopsis thaliana	cis-acting element involved in the abscisic acid responsiveness
GbM_D01G1676	ABRE	ACGTG	919	5	+	Arabidopsis thaliana	cis-acting element involved in the abscisic acid responsiveness
GbM_D01G1676	ABRE	ACGTG	1485	5	+	Arabidopsis thaliana	cis-acting element involved in the abscisic acid responsiveness
GbM_D01G1676	ABRE	ACGTG	1525	5	+	Arabidopsis thaliana	cis-acting element involved in the abscisic acid responsiveness
GbM_D01G1676	ABRE	ACGTG	1606	5	-	Arabidopsis thaliana	cis-acting element involved in the abscisic acid responsiveness
GbM_D01G1676	G-Box	CACGTG	918	6	+	Pisum sativum	cis-acting regulatory element involved in light responsiveness
GbM_D01G1676	CCAAT-box	CAACGG	957	6	+	Hordeum vulgare	MYBHv1 binding site
GbM_D01G1676	CCAAT-box	CAACGG	1407	6	-	Hordeum vulgare	MYBHv1 binding site
GbM_D01G1676	Box 4	ATTAAT	1036	6	-	Petroselinum crispum	part of a conserved DNA module involved in light responsiveness
GbM_D01G1676	Box 4	ATTAAT	1203	6	-	Petroselinum crispum	part of a conserved DNA module involved in light responsiveness
GbM_D01G1676	Box 4	ATTAAT	1873	6	-	Petroselinum crispum	part of a conserved DNA module involved in light responsiveness
GbM_D01G1676	TGA-box	TGACGTAA	1909	8	-	Glycine max	part of an auxin-responsive element
GbM_D01G1676	A-box	CCGTCC	763	6	+	Petroselinum crispum	cis-acting regulatory element
GbM_D01G1676	Gap-box	CAAATGAA(A/G)A	1110	9.5	-	Arabidopsis thaliana	part of a light responsive element
GbM_D01G1676	LTR	CCGAAA	882	6	-	Hordeum vulgare	cis-acting element involved in low-temperature responsiveness
GbM_D01G1676	LTR	CCGAAA	1640	6	-	Hordeum vulgare	cis-acting element involved in low-temperature responsiveness
GbM_D01G1676	CGTCA-motif	CGTCA	1626	5	-	Hordeum vulgare	cis-acting regulatory element involved in the MeJA-responsiveness
GbM_D01G1676	CGTCA-motif	CGTCA	1912	5	+	Hordeum vulgare	cis-acting regulatory element involved in the MeJA-responsiveness
GbM_D01G2456	CGTCA-motif	CGTCA	1550	5	-	Hordeum vulgare	cis-acting regulatory element involved in the MeJA-responsiveness
GbM_D01G2456	GT1-motif	GGTTAA	59	6	+	Arabidopsis thaliana	light responsive element
GbM_D01G2456	LS7	CAGATTTATTTTTA	1632	13	-	Zea mays	part of a light responsive element
GbM_D01G2456	MBSI	aaaAaaC(G/C)GTTA	1385	10.5	+	Petunia hybrida	MYB binding site involved in flavonoid biosynthetic genes regulation
GbM_D01G2456	LTR	CCGAAA	222	6	+	Hordeum vulgare	cis-acting element involved in low-temperature responsiveness
GbM_D01G2456	LTR	CCGAAA	478	6	-	Hordeum vulgare	cis-acting element involved in low-temperature responsiveness
GbM_D01G2456	LTR	CCGAAA	648	6	+	Hordeum vulgare	cis-acting element involved in low-temperature responsiveness
GbM_D01G2456	G-Box	CACGTG	1759	6	-	Pisum sativum	cis-acting regulatory element involved in light responsiveness
GbM_D01G2456	ABRE	CACGTG	1759	6	-	Arabidopsis thaliana	cis-acting element involved in the abscisic acid responsiveness
GbM_D01G2456	ABRE	ACGTG	1760	5	+	Arabidopsis thaliana	cis-acting element involved in the abscisic acid responsiveness
GbM_D01G2456	ABRE	ACGTG	1987	5	+	Arabidopsis thaliana	cis-acting element involved in the abscisic acid responsiveness
GbM_D01G2456	ARE	AAACCA	264	6	+	Zea mays	cis-acting regulatory element essential for the anaerobic induction
GbM_D01G2456	ARE	AAACCA	1541	6	-	Zea mays	cis-acting regulatory element essential for the anaerobic induction
GbM_D01G2456	L-box	ATCCCACCTAC	36	10	-	Petroselinum crispum	part of a light responsive element
GbM_D01G2456	Box 4	ATTAAT	1804	6	-	Petroselinum crispum	part of a conserved DNA module involved in light responsiveness
GbM_D01G2456	Box 4	ATTAAT	1898	6	-	Petroselinum crispum	part of a conserved DNA module involved in light responsiveness
GbM_D01G2456	G-box	CACGTG	1759	6	-	Arabidopsis thaliana	cis-acting regulatory element involved in light responsiveness
GbM_D01G2456	G-box	CACGTC	1986	6	-	Zea mays	cis-acting regulatory element involved in light responsiveness
GbM_D01G2456	MBS	CAACTG	627	6	-	Arabidopsis thaliana	MYB binding site involved in drought-inducibility
GbM_D01G2456	MBS	CAACTG	1537	6	+	Arabidopsis thaliana	MYB binding site involved in drought-inducibility
GbM_D01G2456	GC-motif	CCCCCG	219	6	+	Zea mays	enhancer-like element involved in anoxic specific inducibility
GbM_D01G2456	Box III	atCATTTTCACt	1170	11	-	Pisum sativum	protein binding site
GbM_D01G2456	AE-box	AGAAACTT	320	8	+	Arabidopsis thaliana	part of a module for light response
GbM_D01G2456	AE-box	AGAAACAA	358	8	+	Arabidopsis thaliana	part of a module for light response
GbM_D01G2456	AE-box	AGAAACTT	956	8	-	Arabidopsis thaliana	part of a module for light response
GbM_D01G2456	TC-rich repeats	ATTCTCTAAC	45	9	-	Nicotiana tabacum	cis-acting element involved in defense and stress responsiveness
GbM_D01G2456	TGACG-motif	TGACG	1550	5	+	Hordeum vulgare	cis-acting regulatory element involved in the MeJA-responsiveness
GbM_D02G0257	TCT-motif	TCTTAC	317	6	+	Arabidopsis thaliana	part of a light responsive element
GbM_D02G0257	G-box	CACGTC	598	6	-	Zea mays	cis-acting regulatory element involved in light responsiveness
GbM_D02G0257	G-box	TACGTG	1332	6	-	Arabidopsis thaliana	cis-acting regulatory element involved in light responsiveness
GbM_D02G0257	G-box	CACGTG	1582	6	-	Arabidopsis thaliana	cis-acting regulatory element involved in light responsiveness
GbM_D02G0257	AuxRR-core	GGTCCAT	111	7	-	Nicotiana tabacum	cis-acting regulatory element involved in auxin responsiveness
GbM_D02G0257	MBS	CAACTG	54	6	-	Arabidopsis thaliana	MYB binding site involved in drought-inducibility
GbM_D02G0257	GATA-motif	GATAGGG	1756	7	+	Pisum sativum	part of a light responsive element
GbM_D02G0257	GATA-motif	AAGATAAGATT	1876	10	+	Arabidopsis thaliana	part of a light responsive element
GbM_D02G0257	TGACG-motif	TGACG	597	5	+	Hordeum vulgare	cis-acting regulatory element involved in the MeJA-responsiveness
GbM_D02G0257	GA-motif	ATAGATAA	1652	8	+	Arabidopsis thaliana	part of a light responsive element
GbM_D02G0257	TC-rich repeats	GTTTTCTTAC	313	9	+	Nicotiana tabacum	cis-acting element involved in defense and stress responsiveness
GbM_D02G0257	CAT-box	GCCACT	1018	6	+	Arabidopsis thaliana	cis-acting regulatory element related to meristem expression
GbM_D02G0257	TCCC-motif	TCTCCCT	293	7	+	Spinacia oleracea	part of a light responsive element
GbM_D02G0257	AAAC-motif	CAATCAAAACCT	822	11	+	Spinacia oleracea	light responsive element
GbM_D02G0257	TCA-element	CCATCTTTTT	1170	9	+	Nicotiana tabacum	cis-acting element involved in salicylic acid responsiveness
GbM_D02G0257	CGTCA-motif	CGTCA	597	5	-	Hordeum vulgare	cis-acting regulatory element involved in the MeJA-responsiveness
GbM_D02G0257	GT1-motif	GGTTAA	69	6	+	Arabidopsis thaliana	light responsive element
GbM_D02G0257	GT1-motif	GGTTAA	524	6	+	Arabidopsis thaliana	light responsive element
GbM_D02G0257	GT1-motif	GGTTAAT	1117	7	+	Avena sativa	light responsive element
GbM_D02G0257	G-Box	CACGTT	655	6	-	Pisum sativum	cis-acting regulatory element involved in light responsiveness
GbM_D02G0257	G-Box	CACGTG	1582	6	-	Pisum sativum	cis-acting regulatory element involved in light responsiveness
GbM_D02G0257	ARE	AAACCA	617	6	+	Zea mays	cis-acting regulatory element essential for the anaerobic induction
GbM_D02G0257	ARE	AAACCA	1858	6	+	Zea mays	cis-acting regulatory element essential for the anaerobic induction
GbM_D02G0257	ABRE	ACGTG	599	5	+	Arabidopsis thaliana	cis-acting element involved in the abscisic acid responsiveness
GbM_D02G0257	ABRE	ACGTG	656	5	+	Arabidopsis thaliana	cis-acting element involved in the abscisic acid responsiveness
GbM_D02G0257	ABRE	ACGTG	1332	5	-	Arabidopsis thaliana	cis-acting element involved in the abscisic acid responsiveness
GbM_D02G0257	ABRE	CACGTG	1582	6	-	Arabidopsis thaliana	cis-acting element involved in the abscisic acid responsiveness
GbM_D02G0257	ABRE	ACGTG	1583	5	+	Arabidopsis thaliana	cis-acting element involved in the abscisic acid responsiveness
GbM_D02G0257	Box 4	ATTAAT	934	6	+	Petroselinum crispum	part of a conserved DNA module involved in light responsiveness
GbM_D02G0257	Box 4	ATTAAT	1473	6	-	Petroselinum crispum	part of a conserved DNA module involved in light responsiveness
GbM_D02G0257	Box 4	ATTAAT	1939	6	-	Petroselinum crispum	part of a conserved DNA module involved in light responsiveness
GbM_D02G0257	O2-site	GATGA(C/T)(A/G)TG(A/G)	354	8.5	-	Zea mays	cis-acting regulatory element involved in zein metabolism regulation
GbM_D02G0267	Box 4	ATTAAT	7	6	+	Petroselinum crispum	part of a conserved DNA module involved in light responsiveness
GbM_D02G0267	Box 4	ATTAAT	502	6	+	Petroselinum crispum	part of a conserved DNA module involved in light responsiveness
GbM_D02G0267	Box 4	ATTAAT	980	6	+	Petroselinum crispum	part of a conserved DNA module involved in light responsiveness
GbM_D02G0267	Box 4	ATTAAT	1769	6	-	Petroselinum crispum	part of a conserved DNA module involved in light responsiveness
GbM_D02G0267	MRE	AACCTAA	1470	7	-	Petroselinum crispum	MYB binding site involved in light responsiveness
GbM_D02G0267	G-Box	CACGTT	618	6	+	Pisum sativum	cis-acting regulatory element involved in light responsiveness
GbM_D02G0267	ARE	AAACCA	1425	6	-	Zea mays	cis-acting regulatory element essential for the anaerobic induction
GbM_D02G0267	ARE	AAACCA	1485	6	-	Zea mays	cis-acting regulatory element essential for the anaerobic induction
GbM_D02G0267	ARE	AAACCA	1600	6	+	Zea mays	cis-acting regulatory element essential for the anaerobic induction
GbM_D02G0267	ARE	AAACCA	1803	6	-	Zea mays	cis-acting regulatory element essential for the anaerobic induction
GbM_D02G0267	ABRE	ACGTG	618	5	-	Arabidopsis thaliana	cis-acting element involved in the abscisic acid responsiveness
GbM_D02G0267	GT1-motif	GGTTAAT	124	7	+	Avena sativa	light responsive element
GbM_D02G0267	GT1-motif	GGTTAAT	196	7	+	Avena sativa	light responsive element
GbM_D02G0267	GT1-motif	GGTTAAT	1117	7	+	Avena sativa	light responsive element
GbM_D02G0267	GT1-motif	GGTTAA	1394	6	+	Arabidopsis thaliana	light responsive element
GbM_D02G0267	TCA-element	CCATCTTTTT	356	9	+	Nicotiana tabacum	cis-acting element involved in salicylic acid responsiveness
GbM_D02G0267	TCA-element	CCATCTTTTT	936	9	+	Nicotiana tabacum	cis-acting element involved in salicylic acid responsiveness
GbM_D02G0267	chs-CMA1a	TTACTTAA	76	8	+	Daucus carota	part of a light responsive element
GbM_D02G0267	P-box	CCTTTTG	156	7	+	Oryza sativa	gibberellin-responsive element
GbM_D02G0267	P-box	CCTTTTG	1821	7	+	Oryza sativa	gibberellin-responsive element
GbM_D02G0267	MBS	CAACTG	1838	6	+	Arabidopsis thaliana	MYB binding site involved in drought-inducibility
GbM_D02G0267	GATA-motif	AAGGATAAGG	133	9	+	Solanum tuberosum	part of a light responsive element
GbM_D02G0267	GATA-motif	GATAGGG	136	7	+	Pisum sativum	part of a light responsive element
GbM_D02G0267	GATA-motif	GATAGGA	1157	7	+	Arabidopsis thaliana	part of a light responsive element
GbM_D02G0267	TCT-motif	TCTTAC	862	6	+	Arabidopsis thaliana	part of a light responsive element
GbM_D02G1384	ARE	AAACCA	382	6	+	Zea mays	cis-acting regulatory element essential for the anaerobic induction
GbM_D02G1384	ARE	AAACCA	1055	6	+	Zea mays	cis-acting regulatory element essential for the anaerobic induction
GbM_D02G1384	ARE	AAACCA	1176	6	+	Zea mays	cis-acting regulatory element essential for the anaerobic induction
GbM_D02G1384	ARE	AAACCA	1378	6	+	Zea mays	cis-acting regulatory element essential for the anaerobic induction
GbM_D02G1384	ABRE	CACGTG	1704	6	-	Arabidopsis thaliana	cis-acting element involved in the abscisic acid responsiveness
GbM_D02G1384	ABRE	ACGTG	1705	5	+	Arabidopsis thaliana	cis-acting element involved in the abscisic acid responsiveness
GbM_D02G1384	G-Box	CACGTG	1704	6	-	Pisum sativum	cis-acting regulatory element involved in light responsiveness
GbM_D02G1384	Box 4	ATTAAT	959	6	+	Petroselinum crispum	part of a conserved DNA module involved in light responsiveness
GbM_D02G1384	Box 4	ATTAAT	1102	6	-	Petroselinum crispum	part of a conserved DNA module involved in light responsiveness
GbM_D02G1384	Box 4	ATTAAT	1487	6	-	Petroselinum crispum	part of a conserved DNA module involved in light responsiveness
GbM_D02G1384	WUN-motif	AAATTTCCT	1764	9	+	Brassica oleracea	wound-responsive element
GbM_D02G1384	LTR	CCGAAA	1664	6	-	Hordeum vulgare	cis-acting element involved in low-temperature responsiveness
GbM_D02G1384	TCA-element	CCATCTTTTT	988	9	-	Nicotiana tabacum	cis-acting element involved in salicylic acid responsiveness
GbM_D02G1384	CGTCA-motif	CGTCA	604	5	+	Hordeum vulgare	cis-acting regulatory element involved in the MeJA-responsiveness
GbM_D02G1384	CGTCA-motif	CGTCA	1860	5	+	Hordeum vulgare	cis-acting regulatory element involved in the MeJA-responsiveness
GbM_D02G1384	GT1-motif	GGTTAAT	126	7	+	Avena sativa	light responsive element
GbM_D02G1384	TGACG-motif	TGACG	604	5	-	Hordeum vulgare	cis-acting regulatory element involved in the MeJA-responsiveness
GbM_D02G1384	TGACG-motif	TGACG	1860	5	-	Hordeum vulgare	cis-acting regulatory element involved in the MeJA-responsiveness
GbM_D02G1384	CAT-box	GCCACT	1383	6	-	Arabidopsis thaliana	cis-acting regulatory element related to meristem expression
GbM_D02G1384	CAT-box	GCCACT	1570	6	-	Arabidopsis thaliana	cis-acting regulatory element related to meristem expression
GbM_D02G1384	AT1-motif	AATTATTTTTTATT	958	13	+	Solanum tuberosum	part of a light responsive module
GbM_D02G1384	G-box	CACGTG	1704	6	-	Arabidopsis thaliana	cis-acting regulatory element involved in light responsiveness
GbM_D02G1384	MBS	CAACTG	675	6	-	Arabidopsis thaliana	MYB binding site involved in drought-inducibility
GbM_D02G1384	MBS	CAACTG	1453	6	-	Arabidopsis thaliana	MYB binding site involved in drought-inducibility
GbM_D02G1384	MBS	CAACTG	1747	6	+	Arabidopsis thaliana	MYB binding site involved in drought-inducibility
GbM_D02G1384	chs-CMA2a	TCACTTGA	1671	8	+	Petroselinum crispum	part of a light responsive element
GbM_D02G2572	TGACG-motif	TGACG	689	5	+	Hordeum vulgare	cis-acting regulatory element involved in the MeJA-responsiveness
GbM_D02G2572	TGACG-motif	TGACG	749	5	+	Hordeum vulgare	cis-acting regulatory element involved in the MeJA-responsiveness
GbM_D02G2572	TCCC-motif	TCTCCCT	1548	7	+	Spinacia oleracea	part of a light responsive element
GbM_D02G2572	AT1-motif	AATTATTTTTTATT	1482	13	+	Solanum tuberosum	part of a light responsive module
GbM_D02G2572	GA-motif	ATAGATAA	1812	8	-	Arabidopsis thaliana	part of a light responsive element
GbM_D02G2572	MBS	CAACTG	745	6	-	Arabidopsis thaliana	MYB binding site involved in drought-inducibility
GbM_D02G2572	P-box	CCTTTTG	779	7	+	Oryza sativa	gibberellin-responsive element
GbM_D02G2572	P-box	CCTTTTG	975	7	+	Oryza sativa	gibberellin-responsive element
GbM_D02G2572	G-box	CACGTC	716	6	-	Zea mays	cis-acting regulatory element involved in light responsiveness
GbM_D02G2572	Box 4	ATTAAT	825	6	+	Petroselinum crispum	part of a conserved DNA module involved in light responsiveness
GbM_D02G2572	Box 4	ATTAAT	1376	6	-	Petroselinum crispum	part of a conserved DNA module involved in light responsiveness
GbM_D02G2572	Box 4	ATTAAT	1708	6	-	Petroselinum crispum	part of a conserved DNA module involved in light responsiveness
GbM_D02G2572	Box 4	ATTAAT	1718	6	-	Petroselinum crispum	part of a conserved DNA module involved in light responsiveness
GbM_D02G2572	Box 4	ATTAAT	1840	6	-	Petroselinum crispum	part of a conserved DNA module involved in light responsiveness
GbM_D02G2572	ABRE	ACGTG	717	5	+	Arabidopsis thaliana	cis-acting element involved in the abscisic acid responsiveness
GbM_D02G2572	ABRE	ACGTG	1347	5	+	Arabidopsis thaliana	cis-acting element involved in the abscisic acid responsiveness
GbM_D02G2572	ABRE	ACGTG	1686	5	-	Arabidopsis thaliana	cis-acting element involved in the abscisic acid responsiveness
GbM_D02G2572	ARE	AAACCA	188	6	+	Zea mays	cis-acting regulatory element essential for the anaerobic induction
GbM_D02G2572	ARE	AAACCA	1828	6	-	Zea mays	cis-acting regulatory element essential for the anaerobic induction
GbM_D02G2572	RY-element	CATGCATG	526	8	+	Helianthus annuus	cis-acting regulatory element involved in seed-specific regulation
GbM_D02G2572	G-Box	CACGTT	1346	6	-	Pisum sativum	cis-acting regulatory element involved in light responsiveness
GbM_D02G2572	G-Box	CACGTT	1686	6	+	Pisum sativum	cis-acting regulatory element involved in light responsiveness
GbM_D02G2572	MRE	AACCTAA	1436	7	-	Petroselinum crispum	MYB binding site involved in light responsiveness
GbM_D02G2572	MRE	AACCTAA	1648	7	+	Petroselinum crispum	MYB binding site involved in light responsiveness
GbM_D02G2572	LTR	CCGAAA	97	6	+	Hordeum vulgare	cis-acting element involved in low-temperature responsiveness
GbM_D02G2572	LTR	CCGAAA	623	6	-	Hordeum vulgare	cis-acting element involved in low-temperature responsiveness
GbM_D02G2572	LTR	CCGAAA	1287	6	-	Hordeum vulgare	cis-acting element involved in low-temperature responsiveness
GbM_D02G2572	ATCT-motif	AATCTAATCC	1291	9	-	Pisum sativum	part of a conserved DNA module involved in light responsiveness
GbM_D02G2572	A-box	CCGTCC	583	6	+	Petroselinum crispum	cis-acting regulatory element
GbM_D02G2572	Gap-box	CAAATGAA(A/G)A	1657	9.5	-	Arabidopsis thaliana	part of a light responsive element
GbM_D02G2572	TCA-element	CCATCTTTTT	1571	9	+	Nicotiana tabacum	cis-acting element involved in salicylic acid responsiveness
GbM_D02G2572	GT1-motif	GGTTAA	104	6	-	Arabidopsis thaliana	light responsive element
GbM_D02G2572	GT1-motif	GGTTAAT	125	7	+	Avena sativa	light responsive element
GbM_D02G2572	GT1-motif	GGTTAAT	1148	7	-	Avena sativa	light responsive element
GbM_D02G2572	GT1-motif	GGTTAA	1149	6	-	Arabidopsis thaliana	light responsive element
GbM_D02G2572	GT1-motif	GGTTAA	1439	6	+	Arabidopsis thaliana	light responsive element
GbM_D02G2572	GT1-motif	GGTTAA	1646	6	-	Arabidopsis thaliana	light responsive element
GbM_D02G2572	CGTCA-motif	CGTCA	689	5	-	Hordeum vulgare	cis-acting regulatory element involved in the MeJA-responsiveness
GbM_D02G2572	CGTCA-motif	CGTCA	749	5	-	Hordeum vulgare	cis-acting regulatory element involved in the MeJA-responsiveness
GbM_D02G2573	CGTCA-motif	CGTCA	387	5	-	Hordeum vulgare	cis-acting regulatory element involved in the MeJA-responsiveness
GbM_D02G2573	MBSI	aaaAaaC(G/C)GTTA	1904	10.5	-	Petunia hybrida	MYB binding site involved in flavonoid biosynthetic genes regulation
GbM_D02G2573	GCN4_motif	TGAGTCA	1926	7	-	Oryza sativa	cis-regulatory element involved in endosperm expression
GbM_D02G2573	G-Box	CACGTT	383	6	-	Pisum sativum	cis-acting regulatory element involved in light responsiveness
GbM_D02G2573	G-Box	CACGTT	469	6	-	Pisum sativum	cis-acting regulatory element involved in light responsiveness
GbM_D02G2573	G-Box	CACGTG	1189	6	-	Pisum sativum	cis-acting regulatory element involved in light responsiveness
GbM_D02G2573	G-Box	CACGTT	1305	6	-	Pisum sativum	cis-acting regulatory element involved in light responsiveness
GbM_D02G2573	ARE	AAACCA	1907	6	-	Zea mays	cis-acting regulatory element essential for the anaerobic induction
GbM_D02G2573	ABRE	ACGTG	384	5	+	Arabidopsis thaliana	cis-acting element involved in the abscisic acid responsiveness
GbM_D02G2573	ABRE	ACGTG	470	5	+	Arabidopsis thaliana	cis-acting element involved in the abscisic acid responsiveness
GbM_D02G2573	ABRE	CACGTG	1189	6	-	Arabidopsis thaliana	cis-acting element involved in the abscisic acid responsiveness
GbM_D02G2573	ABRE	ACGTG	1190	5	+	Arabidopsis thaliana	cis-acting element involved in the abscisic acid responsiveness
GbM_D02G2573	ABRE	ACGTG	1306	5	+	Arabidopsis thaliana	cis-acting element involved in the abscisic acid responsiveness
GbM_D02G2573	Box 4	ATTAAT	845	6	+	Petroselinum crispum	part of a conserved DNA module involved in light responsiveness
GbM_D02G2573	Box 4	ATTAAT	880	6	+	Petroselinum crispum	part of a conserved DNA module involved in light responsiveness
GbM_D02G2573	Box 4	ATTAAT	917	6	+	Petroselinum crispum	part of a conserved DNA module involved in light responsiveness
GbM_D02G2573	Box 4	ATTAAT	1123	6	-	Petroselinum crispum	part of a conserved DNA module involved in light responsiveness
GbM_D02G2573	Box 4	ATTAAT	1245	6	-	Petroselinum crispum	part of a conserved DNA module involved in light responsiveness
GbM_D02G2573	Box 4	ATTAAT	1361	6	-	Petroselinum crispum	part of a conserved DNA module involved in light responsiveness
GbM_D02G2573	Box 4	ATTAAT	1393	6	-	Petroselinum crispum	part of a conserved DNA module involved in light responsiveness
GbM_D02G2573	Box 4	ATTAAT	1476	6	-	Petroselinum crispum	part of a conserved DNA module involved in light responsiveness
GbM_D02G2573	Box 4	ATTAAT	1798	6	-	Petroselinum crispum	part of a conserved DNA module involved in light responsiveness
GbM_D02G2573	G-box	CACGTG	1189	6	-	Arabidopsis thaliana	cis-acting regulatory element involved in light responsiveness
GbM_D02G2573	TCT-motif	TCTTAC	1232	6	+	Arabidopsis thaliana	part of a light responsive element
GbM_D02G2573	TC-rich repeats	GTTTTCTTAC	1228	9	+	Nicotiana tabacum	cis-acting element involved in defense and stress responsiveness
GbM_D02G2573	TGACG-motif	TGACG	387	5	+	Hordeum vulgare	cis-acting regulatory element involved in the MeJA-responsiveness
GbM_D03G1442	AE-box	AGAAACAA	193	8	+	Arabidopsis thaliana	part of a module for light response
GbM_D03G1442	MBS	CAACTG	1426	6	+	Arabidopsis thaliana	MYB binding site involved in drought-inducibility
GbM_D03G1442	SARE	TTCGACCATCTT	890	11	+	Nicotiana tabacum	cis-acting element involved in salicylic acid responsiveness
GbM_D03G1442	GA-motif	ATAGATAA	949	8	-	Arabidopsis thaliana	part of a light responsive element
GbM_D03G1442	MBSI	aaaAaaC(G/C)GTTA	139	10.5	-	Petunia hybrida	MYB binding site involved in flavonoid biosynthetic genes regulation
GbM_D03G1442	GT1-motif	GGTTAA	33	6	+	Arabidopsis thaliana	light responsive element
GbM_D03G1442	MRE	AACCTAA	1388	7	+	Petroselinum crispum	MYB binding site involved in light responsiveness
GbM_D03G1442	G-Box	CACGTT	349	6	+	Pisum sativum	cis-acting regulatory element involved in light responsiveness
GbM_D03G1442	CCAAT-box	CAACGG	697	6	+	Hordeum vulgare	MYBHv1 binding site
GbM_D03G1442	ABRE	ACGTG	349	5	-	Arabidopsis thaliana	cis-acting element involved in the abscisic acid responsiveness
GbM_D03G1442	ARE	AAACCA	1691	6	-	Zea mays	cis-acting regulatory element essential for the anaerobic induction
GbM_D03G1442	ARE	AAACCA	1755	6	-	Zea mays	cis-acting regulatory element essential for the anaerobic induction
GbM_D03G1442	Box 4	ATTAAT	972	6	+	Petroselinum crispum	part of a conserved DNA module involved in light responsiveness
GbM_D03G1442	Box 4	ATTAAT	1966	6	-	Petroselinum crispum	part of a conserved DNA module involved in light responsiveness
GbM_D03G1442	ATCT-motif	AATCTAATCC	1210	9	+	Pisum sativum	part of a conserved DNA module involved in light responsiveness
GbM_D03G1442	LTR	CCGAAA	1808	6	+	Hordeum vulgare	cis-acting element involved in low-temperature responsiveness
GbM_D03G1447	Sp1	GGGCGG	1708	6	-	Oryza sativa	light responsive element
GbM_D03G1447	TGACG-motif	TGACG	1691	5	-	Hordeum vulgare	cis-acting regulatory element involved in the MeJA-responsiveness
GbM_D03G1447	I-box	atGATAAGGTC	129	10	+	Helianthus annuus	part of a light responsive element
GbM_D03G1447	I-box	gGATAAGGTG	479	9	-	Zea mays	part of a light responsive element
GbM_D03G1447	AuxRR-core	GGTCCAT	351	7	+	Nicotiana tabacum	cis-acting regulatory element involved in auxin responsiveness
GbM_D03G1447	AuxRR-core	GGTCCAT	1381	7	-	Nicotiana tabacum	cis-acting regulatory element involved in auxin responsiveness
GbM_D03G1447	AT-rich sequence	TAAAATACT	1493	9	-	Pisum sativum	element for maximal elicitor-mediated activation (2copies)
GbM_D03G1447	GATA-motif	AAGGATAAGG	128	9	+	Solanum tuberosum	part of a light responsive element
GbM_D03G1447	G-box	TACGTG	340	6	-	Arabidopsis thaliana	cis-acting regulatory element involved in light responsiveness
GbM_D03G1447	LTR	CCGAAA	1374	6	+	Hordeum vulgare	cis-acting element involved in low-temperature responsiveness
GbM_D03G1447	LTR	CCGAAA	1645	6	-	Hordeum vulgare	cis-acting element involved in low-temperature responsiveness
GbM_D03G1447	ARE	AAACCA	1298	6	+	Zea mays	cis-acting regulatory element essential for the anaerobic induction
GbM_D03G1447	ARE	AAACCA	1731	6	+	Zea mays	cis-acting regulatory element essential for the anaerobic induction
GbM_D03G1447	ARE	AAACCA	1878	6	+	Zea mays	cis-acting regulatory element essential for the anaerobic induction
GbM_D03G1447	ABRE	ACGTG	340	5	-	Arabidopsis thaliana	cis-acting element involved in the abscisic acid responsiveness
GbM_D03G1447	ABRE	AACCCGG	1341	7	-	Arabidopsis thaliana	cis-acting element involved in the abscisic acid responsiveness
GbM_D03G1447	CGTCA-motif	CGTCA	1691	5	+	Hordeum vulgare	cis-acting regulatory element involved in the MeJA-responsiveness
GbM_D03G1447	TCA-element	CCATCTTTTT	1786	9	-	Nicotiana tabacum	cis-acting element involved in salicylic acid responsiveness
GbM_D04G0116	CGTCA-motif	CGTCA	583	5	-	Hordeum vulgare	cis-acting regulatory element involved in the MeJA-responsiveness
GbM_D04G0116	CGTCA-motif	CGTCA	1199	5	-	Hordeum vulgare	cis-acting regulatory element involved in the MeJA-responsiveness
GbM_D04G0116	CGTCA-motif	CGTCA	1698	5	+	Hordeum vulgare	cis-acting regulatory element involved in the MeJA-responsiveness
GbM_D04G0116	GT1-motif	GGTTAAT	813	7	-	Avena sativa	light responsive element
GbM_D04G0116	GT1-motif	GGTTAA	814	6	-	Arabidopsis thaliana	light responsive element
GbM_D04G0116	GT1-motif	GGTTAA	1240	6	+	Arabidopsis thaliana	light responsive element
GbM_D04G0116	GT1-motif	GGTTAA	1657	6	-	Arabidopsis thaliana	light responsive element
GbM_D04G0116	O2-site	GATGATGTGG	991	9	-	Zea mays	cis-acting regulatory element involved in zein metabolism regulation
GbM_D04G0116	LTR	CCGAAA	88	6	-	Hordeum vulgare	cis-acting element involved in low-temperature responsiveness
GbM_D04G0116	MRE	AACCTAA	816	7	+	Petroselinum crispum	MYB binding site involved in light responsiveness
GbM_D04G0116	MRE	AACCTAA	1082	7	-	Petroselinum crispum	MYB binding site involved in light responsiveness
GbM_D04G0116	MRE	AACCTAA	1659	7	+	Petroselinum crispum	MYB binding site involved in light responsiveness
GbM_D04G0116	MRE	AACCTAA	1813	7	+	Petroselinum crispum	MYB binding site involved in light responsiveness
GbM_D04G0116	CCAAT-box	CAACGG	515	6	-	Hordeum vulgare	MYBHv1 binding site
GbM_D04G0116	G-Box	CACGTT	1207	6	+	Pisum sativum	cis-acting regulatory element involved in light responsiveness
GbM_D04G0116	G-Box	CACGTT	1689	6	-	Pisum sativum	cis-acting regulatory element involved in light responsiveness
GbM_D04G0116	ABRE	CGCACGTGTC	18	9	+	Hordeum vulgare	cis-acting element involved in the abscisic acid responsiveness
GbM_D04G0116	ABRE	ACGTG	585	5	+	Arabidopsis thaliana	cis-acting element involved in the abscisic acid responsiveness
GbM_D04G0116	ABRE	ACGTG	1201	5	+	Arabidopsis thaliana	cis-acting element involved in the abscisic acid responsiveness
GbM_D04G0116	ABRE	ACGTG	1207	5	-	Arabidopsis thaliana	cis-acting element involved in the abscisic acid responsiveness
GbM_D04G0116	ABRE	ACGTG	1690	5	+	Arabidopsis thaliana	cis-acting element involved in the abscisic acid responsiveness
GbM_D04G0116	ABRE	ACGTG	1696	5	-	Arabidopsis thaliana	cis-acting element involved in the abscisic acid responsiveness
GbM_D04G0116	Box 4	ATTAAT	115	6	+	Petroselinum crispum	part of a conserved DNA module involved in light responsiveness
GbM_D04G0116	Box 4	ATTAAT	830	6	+	Petroselinum crispum	part of a conserved DNA module involved in light responsiveness
GbM_D04G0116	Box 4	ATTAAT	1888	6	-	Petroselinum crispum	part of a conserved DNA module involved in light responsiveness
GbM_D04G0116	Box 4	ATTAAT	1892	6	-	Petroselinum crispum	part of a conserved DNA module involved in light responsiveness
GbM_D04G0116	G-box	CACGTC	584	6	-	Zea mays	cis-acting regulatory element involved in light responsiveness
GbM_D04G0116	G-box	CAGACGTGGCA	1198	10	+	Nicotiana plumbaginifolia	cis-acting regulatory element involved in light responsiveness
GbM_D04G0116	G-box	CACGTC	1200	6	-	Zea mays	cis-acting regulatory element involved in light responsiveness
GbM_D04G0116	G-box	CAGACGTGGCA	1693	10	-	Nicotiana plumbaginifolia	cis-acting regulatory element involved in light responsiveness
GbM_D04G0116	G-box	CACGTC	1696	6	+	Zea mays	cis-acting regulatory element involved in light responsiveness
GbM_D04G0116	TGA-element	AACGAC	1175	6	-	Brassica oleracea	auxin-responsive element
GbM_D04G0116	TGA-element	AACGAC	1721	6	+	Brassica oleracea	auxin-responsive element
GbM_D04G0116	TCT-motif	TCTTAC	174	6	+	Arabidopsis thaliana	part of a light responsive element
GbM_D04G0116	TCT-motif	TCTTAC	534	6	+	Arabidopsis thaliana	part of a light responsive element
GbM_D04G0116	AE-box	AGAAACAA	1554	8	+	Arabidopsis thaliana	part of a module for light response
GbM_D04G0116	TC-rich repeats	GTTTTCTTAC	170	9	+	Nicotiana tabacum	cis-acting element involved in defense and stress responsiveness
GbM_D04G0116	TCCC-motif	TCTCCCT	1550	7	-	Spinacia oleracea	part of a light responsive element
GbM_D04G0116	chs-CMA1a	TTACTTAA	1918	8	-	Daucus carota	part of a light responsive element
GbM_D04G0116	TGACG-motif	TGACG	583	5	+	Hordeum vulgare	cis-acting regulatory element involved in the MeJA-responsiveness
GbM_D04G0116	TGACG-motif	TGACG	1199	5	+	Hordeum vulgare	cis-acting regulatory element involved in the MeJA-responsiveness
GbM_D04G0116	TGACG-motif	TGACG	1698	5	-	Hordeum vulgare	cis-acting regulatory element involved in the MeJA-responsiveness
GbM_D04G1332	Box 4	ATTAAT	875	6	+	Petroselinum crispum	part of a conserved DNA module involved in light responsiveness
GbM_D04G1332	Box 4	ATTAAT	1785	6	-	Petroselinum crispum	part of a conserved DNA module involved in light responsiveness
GbM_D04G1332	MRE	AACCTAA	1917	7	+	Petroselinum crispum	MYB binding site involved in light responsiveness
GbM_D04G1332	CCAAT-box	CAACGG	530	6	+	Hordeum vulgare	MYBHv1 binding site
GbM_D04G1332	ABRE	ACGTG	333	5	-	Arabidopsis thaliana	cis-acting element involved in the abscisic acid responsiveness
GbM_D04G1332	O2-site	GATGA(C/T)(A/G)TG(A/G)	461	8.5	-	Zea mays	cis-acting regulatory element involved in zein metabolism regulation
GbM_D04G1332	LTR	CCGAAA	359	6	-	Hordeum vulgare	cis-acting element involved in low-temperature responsiveness
GbM_D04G1332	TCA-element	CCATCTTTTT	1843	9	+	Nicotiana tabacum	cis-acting element involved in salicylic acid responsiveness
GbM_D04G1332	3-AF3 binding site	CACTATCTAAC	53	10	+	Pisum sativum	part of a conserved DNA module array (CMA3)
GbM_D04G1332	3-AF3 binding site	CACTATCTAAC	254	10	+	Pisum sativum	part of a conserved DNA module array (CMA3)
GbM_D04G1332	3-AF3 binding site	CACTATCTAAC	781	10	+	Pisum sativum	part of a conserved DNA module array (CMA3)
GbM_D04G1332	CGTCA-motif	CGTCA	11	5	+	Hordeum vulgare	cis-acting regulatory element involved in the MeJA-responsiveness
GbM_D04G1332	CGTCA-motif	CGTCA	1604	5	+	Hordeum vulgare	cis-acting regulatory element involved in the MeJA-responsiveness
GbM_D04G1332	CGTCA-motif	CGTCA	1860	5	+	Hordeum vulgare	cis-acting regulatory element involved in the MeJA-responsiveness
GbM_D04G1332	CGTCA-motif	CGTCA	1905	5	-	Hordeum vulgare	cis-acting regulatory element involved in the MeJA-responsiveness
GbM_D04G1332	MSA-like	TCCAACGGT	528	9	+	Catharanthus roseus	cis-acting element involved in cell cycle regulation
GbM_D04G1332	TGACG-motif	TGACG	11	5	-	Hordeum vulgare	cis-acting regulatory element involved in the MeJA-responsiveness
GbM_D04G1332	TGACG-motif	TGACG	1604	5	-	Hordeum vulgare	cis-acting regulatory element involved in the MeJA-responsiveness
GbM_D04G1332	TGACG-motif	TGACG	1860	5	-	Hordeum vulgare	cis-acting regulatory element involved in the MeJA-responsiveness
GbM_D04G1332	TGACG-motif	TGACG	1905	5	+	Hordeum vulgare	cis-acting regulatory element involved in the MeJA-responsiveness
GbM_D04G1332	I-box	gGATAAGGTG	1198	9	-	Zea mays	part of a light responsive element
GbM_D04G1332	TCCC-motif	TCTCCCT	1054	7	+	Spinacia oleracea	part of a light responsive element
GbM_D04G1332	GA-motif	ATAGATAA	757	8	-	Arabidopsis thaliana	part of a light responsive element
GbM_D04G1332	P-box	CCTTTTG	1881	7	-	Oryza sativa	gibberellin-responsive element
GbM_D04G1332	GATA-motif	GATAGGG	1165	7	+	Pisum sativum	part of a light responsive element
GbM_D04G1332	G-box	CACGTC	333	6	+	Zea mays	cis-acting regulatory element involved in light responsiveness
GbM_D05G2111	TGACG-motif	TGACG	1283	5	-	Hordeum vulgare	cis-acting regulatory element involved in the MeJA-responsiveness
GbM_D05G2111	CAT-box	GCCACT	733	6	-	Arabidopsis thaliana	cis-acting regulatory element related to meristem expression
GbM_D05G2111	AE-box	AGAAACAA	1754	8	+	Arabidopsis thaliana	part of a module for light response
GbM_D05G2111	TCT-motif	TCTTAC	1720	6	-	Arabidopsis thaliana	part of a light responsive element
GbM_D05G2111	MBS	CAACTG	9	6	-	Arabidopsis thaliana	MYB binding site involved in drought-inducibility
GbM_D05G2111	MBS	CAACTG	1452	6	+	Arabidopsis thaliana	MYB binding site involved in drought-inducibility
GbM_D05G2111	MBS	CAACTG	1775	6	+	Arabidopsis thaliana	MYB binding site involved in drought-inducibility
GbM_D05G2111	P-box	CCTTTTG	994	7	+	Oryza sativa	gibberellin-responsive element
GbM_D05G2111	P-box	CCTTTTG	1521	7	-	Oryza sativa	gibberellin-responsive element
GbM_D05G2111	GATA-motif	AAGATAAGATT	879	10	+	Arabidopsis thaliana	part of a light responsive element
GbM_D05G2111	GATA-motif	AAGATAAGATT	1216	10	-	Arabidopsis thaliana	part of a light responsive element
GbM_D05G2111	G-box	TAACACGTAG	1140	9	+	Brassica oleracea	cis-acting regulatory element involved in light responsiveness
GbM_D05G2111	G-box	TACGTG	1143	6	-	Arabidopsis thaliana	cis-acting regulatory element involved in light responsiveness
GbM_D05G2111	Box 4	ATTAAT	150	6	+	Petroselinum crispum	part of a conserved DNA module involved in light responsiveness
GbM_D05G2111	Box 4	ATTAAT	154	6	+	Petroselinum crispum	part of a conserved DNA module involved in light responsiveness
GbM_D05G2111	G-Box	CACGTT	100	6	-	Pisum sativum	cis-acting regulatory element involved in light responsiveness
GbM_D05G2111	ARE	AAACCA	1625	6	+	Zea mays	cis-acting regulatory element essential for the anaerobic induction
GbM_D05G2111	ARE	AAACCA	1984	6	-	Zea mays	cis-acting regulatory element essential for the anaerobic induction
GbM_D05G2111	ABRE	ACGTG	101	5	+	Arabidopsis thaliana	cis-acting element involved in the abscisic acid responsiveness
GbM_D05G2111	ABRE	ACGTG	1143	5	-	Arabidopsis thaliana	cis-acting element involved in the abscisic acid responsiveness
GbM_D05G2111	circadian	CAAAGATATC	1313	9	-	Lycopersicon esculentum	cis-acting regulatory element involved in circadian control
GbM_D05G2111	O2-site	GATGACATGG	1324	9	+	Zea mays	cis-acting regulatory element involved in zein metabolism regulation
GbM_D05G2111	TCA-element	CCATCTTTTT	777	9	+	Nicotiana tabacum	cis-acting element involved in salicylic acid responsiveness
GbM_D05G2111	GT1-motif	GGTTAA	1394	6	-	Arabidopsis thaliana	light responsive element
GbM_D05G2111	CGTCA-motif	CGTCA	1283	5	+	Hordeum vulgare	cis-acting regulatory element involved in the MeJA-responsiveness
GbM_D05G2112	Sp1	GGGCGG	540	6	+	Oryza sativa	light responsive element
GbM_D05G2112	AT-rich element	ATAGAAATCAA	171	10	+	Glycine max	binding site of AT-rich DNA binding protein (ATBP-1)
GbM_D05G2112	CAT-box	GCCACT	263	6	+	Arabidopsis thaliana	cis-acting regulatory element related to meristem expression
GbM_D05G2112	TCCC-motif	TCTCCCT	594	7	-	Spinacia oleracea	part of a light responsive element
GbM_D05G2112	TCT-motif	TCTTAC	1798	6	+	Arabidopsis thaliana	part of a light responsive element
GbM_D05G2112	AE-box	AGAAACAA	950	8	-	Arabidopsis thaliana	part of a module for light response
GbM_D05G2112	G-box	CACGTG	424	6	+	Arabidopsis thaliana	cis-acting regulatory element involved in light responsiveness
GbM_D05G2112	GATA-motif	AAGATAAGATT	1777	10	+	Arabidopsis thaliana	part of a light responsive element
GbM_D05G2112	TGA-element	AACGAC	726	6	-	Brassica oleracea	auxin-responsive element
GbM_D05G2112	TGA-element	AACGAC	772	6	+	Brassica oleracea	auxin-responsive element
GbM_D05G2112	GC-motif	CCCCCG	543	6	-	Zea mays	enhancer-like element involved in anoxic specific inducibility
GbM_D05G2112	ARE	AAACCA	1705	6	+	Zea mays	cis-acting regulatory element essential for the anaerobic induction
GbM_D05G2112	ARE	AAACCA	1954	6	+	Zea mays	cis-acting regulatory element essential for the anaerobic induction
GbM_D05G2112	ABRE	CACGTG	424	6	+	Arabidopsis thaliana	cis-acting element involved in the abscisic acid responsiveness
GbM_D05G2112	ABRE	ACGTG	425	5	+	Arabidopsis thaliana	cis-acting element involved in the abscisic acid responsiveness
GbM_D05G2112	G-Box	CACGTG	424	6	+	Pisum sativum	cis-acting regulatory element involved in light responsiveness
GbM_D05G2112	Box 4	ATTAAT	606	6	+	Petroselinum crispum	part of a conserved DNA module involved in light responsiveness
GbM_D05G2112	Box 4	ATTAAT	751	6	+	Petroselinum crispum	part of a conserved DNA module involved in light responsiveness
GbM_D05G2112	Box 4	ATTAAT	1602	6	-	Petroselinum crispum	part of a conserved DNA module involved in light responsiveness
GbM_D05G2112	LTR	CCGAAA	1538	6	-	Hordeum vulgare	cis-acting element involved in low-temperature responsiveness
GbM_D05G2112	HD-Zip 1	CAAT(A/T)ATTG	1470	8	-	Arabidopsis thaliana	element involved in differentiation of the palisade mesophyll cells
GbM_D05G2112	GARE-motif	TCTGTTG	30	7	+	Brassica oleracea	gibberellin-responsive element
GbM_D05G2112	GT1-motif	GGTTAAT	414	7	-	Avena sativa	light responsive element
GbM_D05G2112	GT1-motif	GGTTAA	415	6	-	Arabidopsis thaliana	light responsive element
GbM_D05G2112	GT1-motif	GGTTAA	1069	6	-	Arabidopsis thaliana	light responsive element
GbM_D05G2112	GT1-motif	GGTTAA	1199	6	-	Arabidopsis thaliana	light responsive element
GbM_D05G2112	GT1-motif	GGTTAA	1732	6	+	Arabidopsis thaliana	light responsive element
GbM_D05G3485	AE-box	AGAAACAA	1476	8	-	Arabidopsis thaliana	part of a module for light response
GbM_D05G3485	P-box	CCTTTTG	1949	7	+	Oryza sativa	gibberellin-responsive element
GbM_D05G3485	TGA-element	AACGAC	935	6	-	Brassica oleracea	auxin-responsive element
GbM_D05G3485	MBS	CAACTG	79	6	+	Arabidopsis thaliana	MYB binding site involved in drought-inducibility
GbM_D05G3485	Box 4	ATTAAT	1052	6	-	Petroselinum crispum	part of a conserved DNA module involved in light responsiveness
GbM_D05G3485	Box 4	ATTAAT	1112	6	-	Petroselinum crispum	part of a conserved DNA module involved in light responsiveness
GbM_D05G3485	Box 4	ATTAAT	1774	6	-	Petroselinum crispum	part of a conserved DNA module involved in light responsiveness
GbM_D05G3485	ARE	AAACCA	234	6	+	Zea mays	cis-acting regulatory element essential for the anaerobic induction
GbM_D05G3485	ARE	AAACCA	1200	6	+	Zea mays	cis-acting regulatory element essential for the anaerobic induction
GbM_D05G3485	ARE	AAACCA	1975	6	+	Zea mays	cis-acting regulatory element essential for the anaerobic induction
GbM_D05G3485	O2-site	GATGATGTGG	508	9	-	Zea mays	cis-acting regulatory element involved in zein metabolism regulation
GbM_D05G3485	WUN-motif	AAATTTCCT	1784	9	+	Brassica oleracea	wound-responsive element
GbM_D05G3485	ACE	CTAACGTATT	526	9	+	Petroselinum crispum	cis-acting element involved in light responsiveness
GbM_D05G3485	TCA-element	TCAGAAGAGG	876	9	+	Brassica oleracea	cis-acting element involved in salicylic acid responsiveness
GbM_D06G0077	AE-box	AGAAACAA	585	8	+	Arabidopsis thaliana	part of a module for light response
GbM_D06G0077	AE-box	AGAAACAA	1756	8	+	Arabidopsis thaliana	part of a module for light response
GbM_D06G0077	TCT-motif	TCTTAC	1955	6	+	Arabidopsis thaliana	part of a light responsive element
GbM_D06G0077	AT-rich sequence	TAAAATACT	1682	9	-	Pisum sativum	element for maximal elicitor-mediated activation (2copies)
GbM_D06G0077	G-box	CACGTG	1818	6	-	Arabidopsis thaliana	cis-acting regulatory element involved in light responsiveness
GbM_D06G0077	TGACG-motif	TGACG	710	5	-	Hordeum vulgare	cis-acting regulatory element involved in the MeJA-responsiveness
GbM_D06G0077	TGACG-motif	TGACG	1046	5	-	Hordeum vulgare	cis-acting regulatory element involved in the MeJA-responsiveness
GbM_D06G0077	TGACG-motif	TGACG	1089	5	-	Hordeum vulgare	cis-acting regulatory element involved in the MeJA-responsiveness
GbM_D06G0077	TGACG-motif	TGACG	1447	5	-	Hordeum vulgare	cis-acting regulatory element involved in the MeJA-responsiveness
GbM_D06G0077	GT1-motif	GGTTAA	522	6	+	Arabidopsis thaliana	light responsive element
GbM_D06G0077	CGTCA-motif	CGTCA	710	5	+	Hordeum vulgare	cis-acting regulatory element involved in the MeJA-responsiveness
GbM_D06G0077	CGTCA-motif	CGTCA	1046	5	+	Hordeum vulgare	cis-acting regulatory element involved in the MeJA-responsiveness
GbM_D06G0077	CGTCA-motif	CGTCA	1089	5	+	Hordeum vulgare	cis-acting regulatory element involved in the MeJA-responsiveness
GbM_D06G0077	CGTCA-motif	CGTCA	1447	5	+	Hordeum vulgare	cis-acting regulatory element involved in the MeJA-responsiveness
GbM_D06G0077	Box 4	ATTAAT	1099	6	-	Petroselinum crispum	part of a conserved DNA module involved in light responsiveness
GbM_D06G0077	MRE	AACCTAA	1539	7	+	Petroselinum crispum	MYB binding site involved in light responsiveness
GbM_D06G0077	G-Box	CACGTG	1818	6	-	Pisum sativum	cis-acting regulatory element involved in light responsiveness
GbM_D06G0077	ARE	AAACCA	2	6	+	Zea mays	cis-acting regulatory element essential for the anaerobic induction
GbM_D06G0077	ARE	AAACCA	162	6	+	Zea mays	cis-acting regulatory element essential for the anaerobic induction
GbM_D06G0077	ARE	AAACCA	891	6	-	Zea mays	cis-acting regulatory element essential for the anaerobic induction
GbM_D06G0077	ARE	AAACCA	1668	6	+	Zea mays	cis-acting regulatory element essential for the anaerobic induction
GbM_D06G0077	ARE	AAACCA	1924	6	+	Zea mays	cis-acting regulatory element essential for the anaerobic induction
GbM_D06G0077	ABRE	GACACGTGGC	1816	9	+	Triticum aestivum	cis-acting element involved in the abscisic acid responsiveness
GbM_D06G0077	ABRE	CACGTG	1818	6	-	Arabidopsis thaliana	cis-acting element involved in the abscisic acid responsiveness
GbM_D06G0077	ABRE	ACGTG	1819	5	+	Arabidopsis thaliana	cis-acting element involved in the abscisic acid responsiveness
GbM_D06G0077	O2-site	GTTGACGTGA	257	9	+	Zea mays	cis-acting regulatory element involved in zein metabolism regulation
GbM_D06G0619	TC-rich repeats	ATTCTCTAAC	918	9	+	Nicotiana tabacum	cis-acting element involved in defense and stress responsiveness
GbM_D06G0619	TGACG-motif	TGACG	428	5	+	Hordeum vulgare	cis-acting regulatory element involved in the MeJA-responsiveness
GbM_D06G0619	MBS	CAACTG	13	6	+	Arabidopsis thaliana	MYB binding site involved in drought-inducibility
GbM_D06G0619	MBS	CAACTG	424	6	+	Arabidopsis thaliana	MYB binding site involved in drought-inducibility
GbM_D06G0619	MBS	CAACTG	1052	6	+	Arabidopsis thaliana	MYB binding site involved in drought-inducibility
GbM_D06G0619	GATA-motif	GATAGGA	355	7	+	Arabidopsis thaliana	part of a light responsive element
GbM_D06G0619	GATA-motif	GATAGGA	658	7	+	Arabidopsis thaliana	part of a light responsive element
GbM_D06G0619	G-box	TACGTG	310	6	-	Arabidopsis thaliana	cis-acting regulatory element involved in light responsiveness
GbM_D06G0619	G-box	GCCACGTGGA	840	9	+	Arabidopsis thaliana	cis-acting regulatory element involved in light responsiveness
GbM_D06G0619	G-box	CACGTG	842	6	+	Arabidopsis thaliana	cis-acting regulatory element involved in light responsiveness
GbM_D06G0619	Box III	atCATTTTCACt	795	11	+	Pisum sativum	protein binding site
GbM_D06G0619	AE-box	AGAAACAA	1523	8	-	Arabidopsis thaliana	part of a module for light response
GbM_D06G0619	Box 4	ATTAAT	370	6	+	Petroselinum crispum	part of a conserved DNA module involved in light responsiveness
GbM_D06G0619	Box 4	ATTAAT	558	6	+	Petroselinum crispum	part of a conserved DNA module involved in light responsiveness
GbM_D06G0619	Box 4	ATTAAT	562	6	+	Petroselinum crispum	part of a conserved DNA module involved in light responsiveness
GbM_D06G0619	Box 4	ATTAAT	1298	6	-	Petroselinum crispum	part of a conserved DNA module involved in light responsiveness
GbM_D06G0619	Box 4	ATTAAT	1302	6	-	Petroselinum crispum	part of a conserved DNA module involved in light responsiveness
GbM_D06G0619	G-Box	CACGTG	842	6	+	Pisum sativum	cis-acting regulatory element involved in light responsiveness
GbM_D06G0619	G-Box	CACGTT	971	6	+	Pisum sativum	cis-acting regulatory element involved in light responsiveness
GbM_D06G0619	ARE	AAACCA	332	6	-	Zea mays	cis-acting regulatory element essential for the anaerobic induction
GbM_D06G0619	ARE	AAACCA	1389	6	-	Zea mays	cis-acting regulatory element essential for the anaerobic induction
GbM_D06G0619	ARE	AAACCA	1496	6	-	Zea mays	cis-acting regulatory element essential for the anaerobic induction
GbM_D06G0619	ARE	AAACCA	1647	6	-	Zea mays	cis-acting regulatory element essential for the anaerobic induction
GbM_D06G0619	ARE	AAACCA	1956	6	-	Zea mays	cis-acting regulatory element essential for the anaerobic induction
GbM_D06G0619	ABRE	ACGTG	310	5	-	Arabidopsis thaliana	cis-acting element involved in the abscisic acid responsiveness
GbM_D06G0619	ABRE	CACGTG	842	6	+	Arabidopsis thaliana	cis-acting element involved in the abscisic acid responsiveness
GbM_D06G0619	ABRE	ACGTG	843	5	+	Arabidopsis thaliana	cis-acting element involved in the abscisic acid responsiveness
GbM_D06G0619	ABRE	ACGTG	971	5	-	Arabidopsis thaliana	cis-acting element involved in the abscisic acid responsiveness
GbM_D06G0619	CGTCA-motif	CGTCA	428	5	-	Hordeum vulgare	cis-acting regulatory element involved in the MeJA-responsiveness
GbM_D06G0619	TCA-element	TCAGAAGAGG	1741	9	-	Brassica oleracea	cis-acting element involved in salicylic acid responsiveness
GbM_D06G1239	GATA-motif	GATAGGA	1805	7	+	Arabidopsis thaliana	part of a light responsive element
GbM_D06G1239	TGA-element	AACGAC	701	6	-	Brassica oleracea	auxin-responsive element
GbM_D06G1239	TGA-element	AACGAC	714	6	+	Brassica oleracea	auxin-responsive element
GbM_D06G1239	GC-motif	CCCCCG	294	6	-	Zea mays	enhancer-like element involved in anoxic specific inducibility
GbM_D06G1239	TCT-motif	TCTTAC	764	6	+	Arabidopsis thaliana	part of a light responsive element
GbM_D06G1239	TGACG-motif	TGACG	749	5	-	Hordeum vulgare	cis-acting regulatory element involved in the MeJA-responsiveness
GbM_D06G1239	TGACG-motif	TGACG	1224	5	-	Hordeum vulgare	cis-acting regulatory element involved in the MeJA-responsiveness
GbM_D06G1239	CGTCA-motif	CGTCA	749	5	+	Hordeum vulgare	cis-acting regulatory element involved in the MeJA-responsiveness
GbM_D06G1239	CGTCA-motif	CGTCA	1224	5	+	Hordeum vulgare	cis-acting regulatory element involved in the MeJA-responsiveness
GbM_D06G1239	TATC-box	TATCCCA	914	7	+	Oryza sativa	cis-acting element involved in gibberellin-responsiveness
GbM_D06G1239	O2-site	GATGATGTGG	948	10	-	Zea mays	cis-acting regulatory element involved in zein metabolism regulation
GbM_D06G1239	ARE	AAACCA	1570	6	-	Zea mays	cis-acting regulatory element essential for the anaerobic induction
GbM_D06G1239	ARE	AAACCA	1813	6	-	Zea mays	cis-acting regulatory element essential for the anaerobic induction
GbM_D06G1239	ARE	AAACCA	1888	6	-	Zea mays	cis-acting regulatory element essential for the anaerobic induction
GbM_D06G1239	CCAAT-box	CAACGG	1992	6	-	Hordeum vulgare	MYBHv1 binding site
GbM_D06G1239	Box 4	ATTAAT	2	6	+	Petroselinum crispum	part of a conserved DNA module involved in light responsiveness
GbM_D08G1637	GT1-motif	GGTTAA	638	6	-	Arabidopsis thaliana	light responsive element
GbM_D08G1637	GT1-motif	GGTTAA	1502	6	-	Arabidopsis thaliana	light responsive element
GbM_D08G1637	TCA-element	CCATCTTTTT	854	9	+	Nicotiana tabacum	cis-acting element involved in salicylic acid responsiveness
GbM_D08G1637	LTR	CCGAAA	228	6	+	Hordeum vulgare	cis-acting element involved in low-temperature responsiveness
GbM_D08G1637	LTR	CCGAAA	1903	6	-	Hordeum vulgare	cis-acting element involved in low-temperature responsiveness
GbM_D08G1637	MRE	AACCTAA	1504	7	+	Petroselinum crispum	MYB binding site involved in light responsiveness
GbM_D08G1637	G-Box	CACGTT	164	6	+	Pisum sativum	cis-acting regulatory element involved in light responsiveness
GbM_D08G1637	ARE	AAACCA	15	6	+	Zea mays	cis-acting regulatory element essential for the anaerobic induction
GbM_D08G1637	ABRE	ACGTG	164	5	-	Arabidopsis thaliana	cis-acting element involved in the abscisic acid responsiveness
GbM_D08G1637	ABRE	ACGTG	422	5	-	Arabidopsis thaliana	cis-acting element involved in the abscisic acid responsiveness
GbM_D08G1637	Box 4	ATTAAT	1337	6	-	Petroselinum crispum	part of a conserved DNA module involved in light responsiveness
GbM_D08G1637	Box 4	ATTAAT	1534	6	-	Petroselinum crispum	part of a conserved DNA module involved in light responsiveness
GbM_D08G1637	G-box	TACGTG	422	6	-	Arabidopsis thaliana	cis-acting regulatory element involved in light responsiveness
GbM_D08G1637	AuxRR-core	GGTCCAT	792	7	+	Nicotiana tabacum	cis-acting regulatory element involved in auxin responsiveness
GbM_D08G1637	GATA-motif	GATAGGA	1689	7	+	Arabidopsis thaliana	part of a light responsive element
GbM_D08G1637	3-AF1 binding site	TAAGAGAGGAA	255	10	+	Solanum tuberosum	light responsive element
GbM_D08G1637	AE-box	AGAAACAA	896	8	-	Arabidopsis thaliana	part of a module for light response
GbM_D08G1637	TC-rich repeats	GTTTTCTTAC	88	9	+	Nicotiana tabacum	cis-acting element involved in defense and stress responsiveness
GbM_D08G1637	TC-rich repeats	ATTCTCTAAC	290	9	-	Nicotiana tabacum	cis-acting element involved in defense and stress responsiveness
GbM_D08G1637	CAT-box	GCCACT	108	6	+	Arabidopsis thaliana	cis-acting regulatory element related to meristem expression
GbM_D08G1637	CAT-box	GCCACT	1859	6	-	Arabidopsis thaliana	cis-acting regulatory element related to meristem expression
GbM_D08G1637	CAT-box	GCCACT	1865	6	-	Arabidopsis thaliana	cis-acting regulatory element related to meristem expression
GbM_D08G1637	CAT-box	GCCACT	1991	6	-	Arabidopsis thaliana	cis-acting regulatory element related to meristem expression
GbM_D09G0239	AuxRR-core	GGTCCAT	429	7	+	Nicotiana tabacum	cis-acting regulatory element involved in auxin responsiveness
GbM_D09G0239	TGA-element	AACGAC	711	6	-	Brassica oleracea	auxin-responsive element
GbM_D09G0239	MBS	CAACTG	1863	6	+	Arabidopsis thaliana	MYB binding site involved in drought-inducibility
GbM_D09G0239	GATA-motif	AAGGATAAGG	414	9	+	Solanum tuberosum	part of a light responsive element
GbM_D09G0239	GATA-motif	GATAGGA	1963	7	+	Arabidopsis thaliana	part of a light responsive element
GbM_D09G0239	TGACG-motif	TGACG	478	5	-	Hordeum vulgare	cis-acting regulatory element involved in the MeJA-responsiveness
GbM_D09G0239	I-box	gGATAAGGTG	1578	9	-	Zea mays	part of a light responsive element
GbM_D09G0239	GA-motif	ATAGATAA	35	8	-	Arabidopsis thaliana	part of a light responsive element
GbM_D09G0239	GA-motif	ATAGATAA	732	8	+	Arabidopsis thaliana	part of a light responsive element
GbM_D09G0239	TC-rich repeats	GTTTTCTTAC	1275	9	-	Nicotiana tabacum	cis-acting element involved in defense and stress responsiveness
GbM_D09G0239	GT1-motif	GGTTAA	24	6	+	Arabidopsis thaliana	light responsive element
GbM_D09G0239	GT1-motif	GGTTAA	416	6	+	Arabidopsis thaliana	light responsive element
GbM_D09G0239	GT1-motif	GGTTAA	1071	6	+	Arabidopsis thaliana	light responsive element
GbM_D09G0239	CGTCA-motif	CGTCA	478	5	+	Hordeum vulgare	cis-acting regulatory element involved in the MeJA-responsiveness
GbM_D09G0239	Box 4	ATTAAT	96	6	+	Petroselinum crispum	part of a conserved DNA module involved in light responsiveness
GbM_D09G0239	Box 4	ATTAAT	532	6	+	Petroselinum crispum	part of a conserved DNA module involved in light responsiveness
GbM_D09G0239	MRE	AACCTAA	1240	7	+	Petroselinum crispum	MYB binding site involved in light responsiveness
GbM_D09G0239	CCAAT-box	CAACGG	1366	6	+	Hordeum vulgare	MYBHv1 binding site
GbM_D09G0239	ARE	AAACCA	556	6	-	Zea mays	cis-acting regulatory element essential for the anaerobic induction
GbM_D09G0239	ARE	AAACCA	1347	6	-	Zea mays	cis-acting regulatory element essential for the anaerobic induction
GbM_D09G0239	ARE	AAACCA	1610	6	-	Zea mays	cis-acting regulatory element essential for the anaerobic induction
GbM_D09G0239	O2-site	GATGATGTGG	1547	9	+	Zea mays	cis-acting regulatory element involved in zein metabolism regulation
GbM_D09G0239	LTR	CCGAAA	20	6	-	Hordeum vulgare	cis-acting element involved in low-temperature responsiveness
GbM_D09G1490	TCA-element	TCAGAAGAGG	382	10	+	Brassica oleracea	cis-acting element involved in salicylic acid responsiveness
GbM_D09G1490	TATC-box	TATCCCA	1887	7	+	Oryza sativa	cis-acting element involved in gibberellin-responsiveness
GbM_D09G1490	LS7	CAGATTTATTTTTA	1543	13	-	Zea mays	part of a light responsive element
GbM_D09G1490	CGTCA-motif	CGTCA	441	5	-	Hordeum vulgare	cis-acting regulatory element involved in the MeJA-responsiveness
GbM_D09G1490	CGTCA-motif	CGTCA	1528	5	-	Hordeum vulgare	cis-acting regulatory element involved in the MeJA-responsiveness
GbM_D09G1490	CGTCA-motif	CGTCA	1850	5	+	Hordeum vulgare	cis-acting regulatory element involved in the MeJA-responsiveness
GbM_D09G1490	GT1-motif	GGTTAA	1665	6	+	Arabidopsis thaliana	light responsive element
GbM_D09G1490	GT1-motif	GGTTAAT	1957	7	-	Avena sativa	light responsive element
GbM_D09G1490	GT1-motif	GGTTAA	1958	6	-	Arabidopsis thaliana	light responsive element
GbM_D09G1490	ARE	AAACCA	14	6	-	Zea mays	cis-acting regulatory element essential for the anaerobic induction
GbM_D09G1490	ARE	AAACCA	160	6	-	Zea mays	cis-acting regulatory element essential for the anaerobic induction
GbM_D09G1490	ARE	AAACCA	267	6	+	Zea mays	cis-acting regulatory element essential for the anaerobic induction
GbM_D09G1490	ARE	AAACCA	1499	6	-	Zea mays	cis-acting regulatory element essential for the anaerobic induction
GbM_D09G1490	ARE	AAACCA	1874	6	+	Zea mays	cis-acting regulatory element essential for the anaerobic induction
GbM_D09G1490	ABRE	GACACGTGGC	1060	9	-	Triticum aestivum	cis-acting element involved in the abscisic acid responsiveness
GbM_D09G1490	ABRE	CACGTG	1062	6	-	Arabidopsis thaliana	cis-acting element involved in the abscisic acid responsiveness
GbM_D09G1490	ABRE	ACGTG	1063	5	+	Arabidopsis thaliana	cis-acting element involved in the abscisic acid responsiveness
GbM_D09G1490	CCAAT-box	CAACGG	1878	6	+	Hordeum vulgare	MYBHv1 binding site
[truncated: 2,696 more rows]
