# Supplementary material for: The PAP Gene Family in Cotton: Impact of Genome-Wide Identification on Fiber Secondary Wall Synthesis
Source: Int J Mol Sci. 2025 Apr 22;26(9):3944. doi: 10.3390/ijms26093944 (PMC12071487; doi:10.3390/ijms26093944)
Supplement: Supplementary file 1 [file ijms-26-03944-s001.zip › Table S4. Primers for qRT-PCR.xlsx]

## Sheet: Sheet1
Table S4. Primers used in the research.
Gene Id	Gene Name	Primer Sequence
GH_A01G2241-F	GhPAP22.1-F	TGGAGCAATATGCCAACCGT
GH_A01G2241-R	GhPAP22.1-R	TACCCAAATCCGCTTCCACC
GH_A03G2222-F	GhPAP2.2-F	GCATCACAAAGTACTGCTCCC
GH_A03G2222-R	GhPAP2.2-R	GCATTCACCGTTTACGAGATTAT
GH_A11G0019-F	GhPAP17.1-F	GAGATTGGGGTAGACGAGGC
GH_A11G0019-R	GhPAP17.1-R	CATGGTTTCCCAACACGCTG
GH_A12G1803-F	GhPAP1.1-F	GGGTCCTAAAGGCGGACATC
GH_A12G1803-R	GhPAP1.1-R	GAGAGCCCCGCTGGAAATTA
GH_A13G0906-F	GhPAP2.6-F	TCCTTTAATCTCTCAAGTCCGACC
GH_A13G0906-R	GhPAP2.6-R	TCGTGGATTTCCGGGTTGAC
GH_D02G2392-F	GhPAP2.8-F	TGGACTGCTGGAAATCACG
GH_D02G2392-R	GhPAP2.8-R	GCAGTACTTTGTGATGCTCGG
GH_D05G1928-F	GhPAP2.9-F	GGGGAGTCCATGAGAGTAATG
GH_D05G1928-R	GhPAP2.9-R	ATAGGGAATCCGCTTCCACAG
GH_D09G1314-F	GhPAP16.2-F	ATCTTCTGATCGTCACACGC
GH_D09G1314-R	GhPAP16.2-R	CACCCGAATTCAGCACAGGA
GhUBQ7-F	GhUBQ7-F	GGCATTCCACCTGACCAACAA
GhUBQ7-R	GhUBQ7-R	CCGCATTAGGGCACTCTTTTC

## Sheet: e-PCR in G. hirsutum 
GhUBQ7-F GH_A11G1110 102--GGCATTCCACCTGACCAACAA-->>>>>>>--229-->>>>>>>--GAAAAGAGTGCCCTAATGCGG--373
GhUBQ7-R GH_A11G1110 102--CCGTAAGGTGGACTGGTTGTT--<<<<<<<--229--<<<<<<<--CTTTTCTCACGGGATTACGCC--373
===========================================================
GhUBQ7-F GH_D11G1140 102--GGCATTCCACCTGACCAACAA-->>>>>>>--229-->>>>>>>--GAAAAGAGTGCCCTAATGCGG--373
GhUBQ7-R GH_D11G1140 102--CCGTAAGGTGGACTGGTTGTT--<<<<<<<--229--<<<<<<<--CTTTTCTCACGGGATTACGCC--373
reference cds file: AD1_TM-1_ZJU/TM-1_V2.1.gene.cds.fa
