# Supplementary material for: The PAP Gene Family in Cotton: Impact of Genome-Wide Identification on Fiber Secondary Wall Synthesis
Source: Int J Mol Sci. 2025 Apr 22;26(9):3944. doi: 10.3390/ijms26093944 (PMC12071487; doi:10.3390/ijms26093944)
Supplement: Supplementary file 1 [file ijms-26-03944-s001.zip › Table S5 Transcriptome data of cotton leaves under phosphorus starvation treatment .xlsx]

## Sheet: TPM values of interested genes
gene_id	CKL1	CKL2	CKL3	LPL1	LPL2	LPL3	CK	LPL	Description
GH_A01G1513	15.9956	7.04823	17.0959	55.4172	66.9212	81.6102	13.3799	67.9829	Purple acid phosphatase 3
GH_A03G2222	14.6485	17.5201	10.992	14.6934	12.022	14.4254	14.3869	13.7136	Purple acid phosphatase 2
GH_A05G1890	15.2932	39.7018	20.9282	195.775	201.471	184.077	25.3078	193.775	Purple acid phosphatase 2
GH_A06G0059	52.129	73.9023	70.4425	51.7847	91.0147	87.1427	65.4913	76.6474	Purple acid phosphatase
GH_A11G0019	0	0	0	175.853	162.298	210.789	0	182.98	Purple acid phosphatase 17
GH_A13G0906	17.873	16.6733	16.1884	26.3195	20.1397	22.1794	16.9115	22.8795	Probable inactive purple acid phosphatase 2
GH_A13G1627	54.115	47.8348	49.8255	118.185	117.497	101.273	50.5917	112.318	Purple acid phosphatase 18
GH_D01G1602	49.4859	29.6118	49.1144	196.319	231.98	265.849	42.7374	231.383	Purple acid phosphatase 3
GH_D02G2392	11.6542	13.1919	9.54186	11.2113	7.50667	6.37948	11.4627	8.36581	Purple acid phosphatase 2
GH_D04G1115	0	0.679274	0	80.6531	79.6581	14.8805	0.226425	58.3973	Purple acid phosphatase 22
GH_D05G1928	9.76439	18.7101	12.9169	155.166	180.762	147.282	13.7971	161.07	Purple acid phosphatase 2
GH_D06G0045	40.7278	26.1468	42.114	45.0264	45.8891	65.8519	36.3295	52.2558	Purple acid phosphatase
GH_D06G0539	6.17804	4.45836	5.50832	8.96138	12.6015	8.81682	5.38157	10.1266	Bifunctional purple acid phosphatase 26
GH_D10G1573	0	0	0	30.4512	24.7059	15.7393	0	23.6321	Purple acid phosphatase 23
GH_D11G0024	0	0	0	49.531	48.6487	40.5815	0	46.2537	Purple acid phosphatase 17
GH_D11G1481	11.7053	10.9354	12.2084	17.717	15.0306	15.8774	11.6163	16.2083	Purple acid phosphatase 15
GH_D12G1798	0	0	0.453131	15.7384	14.6881	15.4051	0.151044	15.2772	Probable inactive purple acid phosphatase 1
GH_D13G0827	12.4582	12.4357	13.179	22.5384	15.8316	14.027	12.691	17.4657	Probable inactive purple acid phosphatase 2
GH_D13G1585	12.7465	16.2123	14.183	45.6468	36.6176	38.5952	14.3806	40.2865	Purple acid phosphatase 18
GH_D13G2290	18.0451	11.8207	16.0618	10.709	12.6684	25.7036	15.3092	16.3603	Bifunctional purple acid phosphatase 26
GH_A05G2491	60.4779	67.1269	92.7723	220.836	256.271	258.365	73.459	245.157	Sucrose-phosphate synthase 4
GH_A06G1084	12.897	7.85974	12.6197	12.2036	20.7462	11.9942	11.1255	14.9813	sucrose phosphate synthase 1F
GH_A08G1412	30.8928	17.201	12.6357	35.1946	24.102	24.6138	20.2432	27.9701	sucrose synthase 3
GH_A10G1366	27.2409	24.0083	35.6454	20.2709	27.0852	21.6132	28.9649	22.9898	sucrose phosphate synthase 3F
GH_D05G0367	18.589	23.3878	15.7077	36.1736	23.8384	29.242	19.2281	29.7513	sucrose synthase 4
GH_D05G2511	53.9646	51.1225	74.442	156.048	162.08	181.311	59.843	166.479	Sucrose-phosphate synthase 4
GH_D06G0856	7.15903	13.3898	11.2932	8.59102	12.4374	15.1567	10.614	12.0617	sucrose synthase 4
GH_D06G1107	23.1492	20.9782	31.8741	21.4997	32.5777	27.9657	25.3338	27.3477	sucrose phosphate synthase 1F
GH_D08G1434	26.8397	16.9873	14.7637	29.6936	23.3496	18.8698	19.5302	23.971	sucrose synthase 3
GH_D10G1524	28.3158	20.6658	35.1982	20.358	29.8398	29.7441	28.0599	26.6473	sucrose phosphate synthase 3F
